# Supplementary material for: 6-Meth­oxy-2,3,4,9-tetra­hydro-1H-carbazol-1-one
Source: Acta Crystallogr Sect E Struct Rep Online. 2008 Mar 29;64(Pt 4):o763–4. doi: 10.1107/S1600536808007885 (PMC2960955; doi:10.1107/S1600536808007885)
Supplement: Supplementary file 1 [file e-64-0o763-sup1.cif]

##############################################################################
###                                                                        ###
###        Electronic paper (Acta Crystallographica Section E)             ###
###                                                                        ###
##############################################################################
#                                                                            #
# This CIF contains the data in a paper accepted for publication in Acta     #
# Crystallographica Section E. It conforms to the requirements of Notes      #
# for Authors for Section E, and has been peer reviewed under the auspices   #
# of the IUCr Commission on Journals.                                        #
#                                                                            #
# Full details of the Crystallographic Information File format               #
# are given in the paper "The Crystallographic Information File (CIF):       #
# a New Standard Archive File for Crystallography" by S. R. Hall, F. H.      #
# Allen and I. D. Brown [Acta Cryst. (1991), A47, 655-685].                  #
#                                                                            #
# The current version of the core CIF dictionary is obtainable from          #
# ftp://ftp.iucr.org/pub/cif_core.dic. The current version number is 2.4.    #
#                                                                            #
# Software is freely available for graphical display of the structure(s) in  #
# this CIF.  For information consult the CIF home page http://www.iucr.org/  #
# cif/home.html                                                              #
#                                                                            #
# This file may be used for bona fide research purposes within the           #
# scientific community so long as proper attribution is given to the journal # 
# article from which it was obtained.                                        #
#                                                                            #
##############################################################################
                                             
data_global
_audit_creation_method     'PLATON <TABLE ACC> option'
_journal_date_recd_electronic     2008-03-17
_journal_date_accepted     2008-03-22
_journal_name_full     'Acta Crystallographica, Section E'
_journal_year     2008
_journal_volume     64
_journal_issue      4
_journal_page_first     o763
_journal_page_last     o764
_journal_paper_category     QO
_journal_coeditor_code     WN2245
_publ_contact_author_name
;
A. Thiruvalluvar
;
_publ_contact_author_address
;
PG Research Department of Physics,
Rajah Serfoji Government College(Autonomous),
Thanjavur - 613 005,
Tamilnadu,
India.
;
_publ_contact_author_email     athiru@vsnl.net
_publ_contact_author_fax     'none'
_publ_contact_author_phone     '+91 4362 255490'
_publ_section_title
;
6-Methoxy-2,3,4,9-tetrahydro-1<i>H</i>-carbazol-1-one
;
_publ_section_title_footnote     .
loop_
    _publ_author_name
    _publ_author_footnote
    _publ_author_address
    'M. Sridharan'
;
?
;
;
Department of Chemistry,
Bharathiar University,
Coimbatore 641 046,
Tamilnadu,
India
;
    'K.J. Rajendra Prasad'
;
?
;
;
Department of Chemistry,
Bharathiar University,
Coimbatore 641 046,
Tamilnadu,
India
;
    'A. Thomas Gunaseelan'
;
?
;
;
PG Research Department of Physics,
Rajah Serfoji Government College(Autonomous),
Thanjavur 613 005,
Tamilnadu,
India
;
    'A. Thiruvalluvar'
;
?
;
;
PG Research Department of Physics,
Rajah Serfoji Government College(Autonomous),
Thanjavur 613 005,
Tamilnadu,
India
;
    'A. Linden'
;
?
;
;
Institute of Organic Chemistry,
University of Zurich
Winterthurerstrasse 190,
CH-8057 Zurich,
Switzerland
;
_publ_section_synopsis     .
data_I
_chemical_name_systematic
;
6--Methoxy--2,3,4,9--tetrahydro--1H--carbazol--1--one
;
_chemical_name_common     'carbazol derivative'
_chemical_formula_moiety     'C13 H13 N O2'
_chemical_formula_sum     'C13 H13 N O2'
_chemical_formula_structural     'C13 H13 N O2'
_chemical_formula_iupac     'C13 H13 N O2'
_chemical_formula_weight     215.24
_chemical_melting_point     536
_symmetry_cell_setting     Monoclinic
_symmetry_space_group_name_H-M     'P 21/c'
_symmetry_space_group_name_Hall     '-P 2ybc'
loop_
    _symmetry_equiv_pos_site_id
    _symmetry_equiv_pos_as_xyz
    1 x,y,z
    2 -x,1/2+y,1/2-z
    3 -x,-y,-z
    4 x,1/2-y,1/2+z
_cell_length_a     9.0627(2)
_cell_length_b     14.0285(3)
_cell_length_c     8.5506(2)
_cell_angle_alpha     90
_cell_angle_beta     101.8150(10)
_cell_angle_gamma     90
_cell_volume     1064.06(4)
_cell_formula_units_Z     4
_cell_measurement_reflns_used     3175
_cell_measurement_theta_min     2.0
_cell_measurement_theta_max     30.0
_cell_measurement_temperature     160.0(10)
_cell_special_details
;
?
;
_exptl_crystal_description     tablet
_exptl_crystal_colour     colourless
_exptl_crystal_size_max     0.35
_exptl_crystal_size_mid     0.28
_exptl_crystal_size_min     0.13
_exptl_crystal_density_diffrn     1.344
_exptl_crystal_density_meas     ?
_exptl_crystal_density_method     'not measured'
_exptl_crystal_F_000     456
_exptl_absorpt_coefficient_mu     0.091
_exptl_absorpt_correction_type     none
_exptl_absorpt_process_details     ?
_exptl_absorpt_correction_T_min     ?
_exptl_absorpt_correction_T_max     ?
_exptl_special_details
;
Solvent used: EtOH Cooling Device: Oxford Cryosystems Cryostream 700 Crystal
mount: glued on a glass fibre Mosaicity (\%.): 0.742(2) Frames collected: 359
Seconds exposure per frame: 100 Degrees rotation per frame: 2.0
Crystal-Detector distance (mm): 30.0
;
_diffrn_ambient_temperature     160.0(10)
_diffrn_radiation_type     'Mo K\a'
_diffrn_radiation_wavelength     0.71073
_diffrn_radiation_source     'Nonius FR590 sealed tube generator'
_diffrn_radiation_monochromator     'horizontally mounted graphite crystal'
_diffrn_measurement_device_type
                                  'Nonius KappaCCD area-detector diffractometer'
_diffrn_measurement_method     '\f and \w scans with \k offsets'
_diffrn_detector_area_resol_mean     9
_diffrn_reflns_number     28554
_diffrn_reflns_av_R_equivalents     0.0380
_diffrn_reflns_av_sigmaI/netI     0.0217
_diffrn_reflns_theta_min     2.30
_diffrn_reflns_theta_max     30.01
_diffrn_reflns_theta_full     30.01
_diffrn_measured_fraction_theta_max     0.991
_diffrn_measured_fraction_theta_full     0.991
_diffrn_reflns_limit_h_min     -12
_diffrn_reflns_limit_h_max     12
_diffrn_reflns_limit_k_min     0
_diffrn_reflns_limit_k_max     19
_diffrn_reflns_limit_l_min     0
_diffrn_reflns_limit_l_max     12
_diffrn_standards_number     0
_diffrn_standards_interval_count     ?
_diffrn_standards_interval_time     ?
_diffrn_standards_decay_%     0
loop_
    _diffrn_standard_refln_index_h
    _diffrn_standard_refln_index_k
    _diffrn_standard_refln_index_l
    ? ? ?
_refine_special_details
;
Refinement of <i>F</i>^2^ against ALL reflections. The weighted <i>R</i>-factor
<i>wR</i> and goodness of fit <i>S</i> are based on <i>F</i>^2^, conventional
<i>R</i>-factors <i>R</i> are based on <i>F</i>, with <i>F</i> set to zero for
negative <i>F</i>^2^. The threshold expression of <i>F</i>^2^ >
\s(<i>F</i>^2^) is used only for calculating <i>R</i>-factors(gt) <i>etc</i>.
and is not relevant to the choice of reflections for refinement.
<i>R</i>-factors based on <i>F</i>^2^ are statistically about twice as large
as those based on <i>F</i>, and <i>R</i>- factors based on ALL data will be
even larger.
;
_reflns_number_total     3077
_reflns_number_gt     2601
_reflns_threshold_expression     'I > 2\s(I)'
_refine_ls_structure_factor_coef     Fsqd
_refine_ls_matrix_type     full
_refine_ls_R_factor_all     0.0552
_refine_ls_R_factor_gt     0.0427
_refine_ls_wR_factor_gt     0.1225
_refine_ls_wR_factor_ref     0.1455
_refine_ls_goodness_of_fit_ref     1.121
_refine_ls_restrained_S_all     1.121
_refine_ls_number_reflns     3077
_refine_ls_number_parameters     149
_refine_ls_number_restraints     0
_refine_ls_hydrogen_treatment     mixed
_refine_ls_weighting_scheme     calc
_refine_ls_weighting_details
         'calc w=1/[\s^2^(Fo^2^)+(0.0825P)^2^+0.2332P] where P=(Fo^2^+2Fc^2^)/3'
_atom_sites_solution_hydrogens     geom
_atom_sites_solution_primary     direct
_atom_sites_solution_secondary     difmap
_refine_ls_shift/su_max     ?
_refine_ls_shift/su_max_lt     0.001
_refine_ls_shift/su_mean     0.000
_refine_diff_density_max     0.325
_refine_diff_density_min     -0.241
_refine_ls_extinction_method     none
_refine_ls_extinction_coef     ?
loop_
    _atom_type_symbol
    _atom_type_description
    _atom_type_scat_dispersion_real
    _atom_type_scat_dispersion_imag
    _atom_type_scat_source
    O O 0.0106 0.0060 'International Tables Vol C Tables 4.2.6.8 and 6.1.1.4'
    N N 0.0061 0.0033 'International Tables Vol C Tables 4.2.6.8 and 6.1.1.4'
    H H 0.0000 0.0000 'International Tables Vol C Tables 4.2.6.8 and 6.1.1.4'
    C C 0.0033 0.0016 'International Tables Vol C Tables 4.2.6.8 and 6.1.1.4'
_computing_data_collection     'COLLECT (Nonius, 2000)'
_computing_cell_refinement     'DENZO-SMN (Otwinowski & Minor, 1997)'
_computing_data_reduction
                            'DENZO-SMN and SCALEPACK (Otwinowski & Minor, 1997)'
_computing_structure_solution     'SHELXS97 (Sheldrick, 2008)'
_computing_structure_refinement     'SHELXL97 (Sheldrick, 2008)'
_computing_molecular_graphics     'ORTEP-3 (Farrugia, 1997)'
_computing_publication_material     'PLATON (Spek, 2003)'
loop_
    _atom_site_type_symbol
    _atom_site_label
    _atom_site_fract_x
    _atom_site_fract_y
    _atom_site_fract_z
    _atom_site_U_iso_or_equiv
    _atom_site_thermal_displace_type
    _atom_site_calc_flag
    _atom_site_refinement_flags
    _atom_site_occupancy
    O O1 0.53223(10) 0.52978(7) 0.72771(11) 0.0324(3) Uani . . 1.000
    O O2 -0.29638(10) 0.67151(8) 0.18475(11) 0.0354(3) Uani . . 1.000
    N N9 0.27900(11) 0.55709(7) 0.45710(11) 0.0229(3) Uani . . 1.000
    C C1 0.41200(13) 0.56555(8) 0.74513(13) 0.0229(3) Uani . . 1.000
    C C2 0.38660(13) 0.59515(9) 0.90781(13) 0.0251(3) Uani . . 1.000
    C C3 0.27324(13) 0.67715(8) 0.90149(13) 0.0236(3) Uani . . 1.000
    C C4 0.12214(12) 0.65469(8) 0.79020(12) 0.0213(3) Uani . . 1.000
    C C4A 0.14868(12) 0.61976(7) 0.63321(12) 0.0196(3) Uani . . 1.000
    C C4B 0.05307(12) 0.61980(7) 0.47874(13) 0.0197(3) Uani . . 1.000
    C C5 -0.09638(12) 0.65107(8) 0.42156(13) 0.0219(3) Uani . . 1.000
    C C6 -0.15394(12) 0.64344(8) 0.25953(13) 0.0241(3) Uani . . 1.000
    C C7 -0.06690(13) 0.60611(8) 0.15394(13) 0.0253(3) Uani . . 1.000
    C C8 0.07867(13) 0.57456(8) 0.20802(13) 0.0236(3) Uani . . 1.000
    C C8A 0.13856(12) 0.58090(7) 0.37241(13) 0.0208(3) Uani . . 1.000
    C C9A 0.28448(12) 0.58046(8) 0.61527(13) 0.0213(3) Uani . . 1.000
    C C16 -0.38951(15) 0.71146(13) 0.28342(18) 0.0441(5) Uani . . 1.000
    H H2A 0.48420 0.61484 0.97491 0.0301 Uiso . . 1.000
    H H2B 0.34978 0.53939 0.95963 0.0301 Uiso . . 1.000
    H H3A 0.25628 0.68946 1.01044 0.0283 Uiso . . 1.000
    H H3B 0.31607 0.73572 0.86390 0.0283 Uiso . . 1.000
    H H4A 0.06803 0.60539 0.83938 0.0256 Uiso . . 1.000
    H H4B 0.05882 0.71278 0.77373 0.0256 Uiso . . 1.000
    H H5 -0.15509 0.67641 0.49192 0.0262 Uiso . . 1.000
    H H7 -0.10988 0.60272 0.04300 0.0303 Uiso . . 1.000
    H H8 0.13633 0.54942 0.13648 0.0284 Uiso . . 1.000
    H H9 0.3587(19) 0.5296(12) 0.416(2) 0.038(4) Uiso . . 1.000
    H H16A -0.48742 0.72886 0.21742 0.0661 Uiso . . 1.000
    H H16B -0.34089 0.76845 0.33697 0.0661 Uiso . . 1.000
    H H16C -0.40428 0.66454 0.36374 0.0661 Uiso . . 1.000
loop_
    _atom_site_aniso_label
    _atom_site_aniso_U_11
    _atom_site_aniso_U_22
    _atom_site_aniso_U_33
    _atom_site_aniso_U_12
    _atom_site_aniso_U_13
    _atom_site_aniso_U_23
    O1 0.0269(5) 0.0436(5) 0.0274(4) 0.0137(4) 0.0075(3) -0.0016(4)
    O2 0.0230(4) 0.0513(6) 0.0293(5) 0.0061(4) -0.0008(3) -0.0103(4)
    N9 0.0239(5) 0.0262(5) 0.0202(4) 0.0049(3) 0.0084(3) -0.0009(3)
    C1 0.0245(5) 0.0232(5) 0.0222(5) 0.0045(4) 0.0076(4) 0.0004(4)
    C2 0.0249(5) 0.0302(6) 0.0205(5) 0.0067(4) 0.0054(4) -0.0010(4)
    C3 0.0235(5) 0.0252(5) 0.0227(5) 0.0028(4) 0.0064(4) -0.0045(4)
    C4 0.0224(5) 0.0233(5) 0.0196(5) 0.0030(4) 0.0073(4) -0.0010(4)
    C4A 0.0215(5) 0.0188(5) 0.0199(5) 0.0012(3) 0.0073(4) 0.0012(3)
    C4B 0.0215(5) 0.0182(5) 0.0205(5) -0.0004(4) 0.0071(4) -0.0004(3)
    C5 0.0212(5) 0.0223(5) 0.0232(5) -0.0014(4) 0.0071(4) -0.0022(4)
    C6 0.0208(5) 0.0260(5) 0.0249(5) -0.0018(4) 0.0036(4) -0.0033(4)
    C7 0.0274(6) 0.0272(5) 0.0211(5) -0.0025(4) 0.0045(4) -0.0034(4)
    C8 0.0276(5) 0.0245(5) 0.0204(5) -0.0009(4) 0.0089(4) -0.0025(4)
    C8A 0.0231(5) 0.0200(5) 0.0210(5) 0.0001(4) 0.0085(4) -0.0005(3)
    C9A 0.0232(5) 0.0222(5) 0.0197(5) 0.0030(4) 0.0073(4) 0.0002(4)
    C16 0.0261(6) 0.0610(10) 0.0421(8) 0.0118(6) 0.0000(5) -0.0185(7)
_geom_special_details
;
Bond distances, angles <i>etc</i>. have been calculated using the rounded
fractional coordinates. All su's are estimated from the variances of the
(full) variance-covariance matrix. The cell e.s.d.'s are taken into account in
the estimation of distances, angles and torsion angles
;
loop_
    _geom_bond_atom_site_label_1
    _geom_bond_atom_site_label_2
    _geom_bond_site_symmetry_1
    _geom_bond_site_symmetry_2
    _geom_bond_distance
    _geom_bond_publ_flag
    O1 C1 . . 1.2360(15) no
    O2 C6 . . 1.3756(15) no
    O2 C16 . . 1.4247(18) no
    N9 C8A . . 1.3706(15) no
    N9 C9A . . 1.3826(14) no
    N9 H9 . . 0.948(17) no
    C1 C9A . . 1.4446(16) no
    C1 C2 . . 1.5138(16) no
    C2 C3 . . 1.5359(17) no
    C3 C4 . . 1.5318(16) no
    C4 C4A . . 1.4940(14) no
    C4A C4B . . 1.4236(15) no
    C4A C9A . . 1.3854(16) no
    C4B C8A . . 1.4189(15) no
    C4B C5 . . 1.4124(16) no
    C5 C6 . . 1.3810(15) no
    C6 C7 . . 1.4154(16) no
    C7 C8 . . 1.3785(17) no
    C8 C8A . . 1.4021(15) no
    C2 H2A . . 0.9900 no
    C2 H2B . . 0.9900 no
    C3 H3A . . 0.9900 no
    C3 H3B . . 0.9900 no
    C4 H4A . . 0.9900 no
    C4 H4B . . 0.9900 no
    C5 H5 . . 0.9500 no
    C7 H7 . . 0.9500 no
    C8 H8 . . 0.9500 no
    C16 H16A . . 0.9800 no
    C16 H16B . . 0.9800 no
    C16 H16C . . 0.9800 no
loop_
    _geom_contact_atom_site_label_1
    _geom_contact_atom_site_label_2
    _geom_contact_distance
    _geom_contact_site_symmetry_1
    _geom_contact_site_symmetry_2
    _geom_contact_publ_flag
    O1 N9 2.9314(13) . . no
    O1 N9 2.8313(14) . 3_666 no
    O1 H9 2.804(17) . . no
    O1 H2B 2.8400 . 3_667 no
    O1 H9 1.918(17) . 3_666 no
    O2 H2A 2.5200 . 1_454 no
    N9 O1 2.9314(13) . . no
    N9 O1 2.8313(14) . 3_666 no
    C1 C16 3.590(2) . 4_665 no
    C2 C2 3.5370(17) . 3_667 no
    C3 C8A 3.5983(15) . 4_565 no
    C4B C4B 3.5353(14) . 3_566 no
    C6 C9A 3.5958(16) . 3_566 no
    C8A C3 3.5983(15) . 4_564 no
    C9A C6 3.5958(16) . 3_566 no
    C16 C1 3.590(2) . 4_464 no
    C1 H16A 3.0500 . 4_665 no
    C1 H9 3.028(17) . 3_666 no
    C2 H2B 3.0700 . 3_667 no
    C4B H4B 2.9400 . 4_564 no
    C5 H16C 2.7400 . . no
    C5 H4B 2.8200 . 4_564 no
    C5 H16B 2.7400 . . no
    C6 H4B 2.7800 . 4_564 no
    C7 H4B 2.8900 . 4_564 no
    C7 H4A 2.9700 . 3_566 no
    C8 H4B 3.0500 . 4_564 no
    C8 H4A 2.8400 . 3_566 no
    C8 H3A 3.0300 . 1_554 no
    C8A H4B 3.0600 . 4_564 no
    C8A H3B 3.0400 . 4_564 no
    C9A H3B 3.0200 . . no
    C16 H2A 2.9800 . 1_454 no
    C16 H5 2.5300 . . no
    C16 H3B 2.9800 . 4_464 no
    H2A O2 2.5200 . 1_656 no
    H2A C16 2.9800 . 1_656 no
    H2A H16A 2.5900 . 1_656 no
    H2B O1 2.8400 . 3_667 no
    H2B C2 3.0700 . 3_667 no
    H3A C8 3.0300 . 1_556 no
    H3A H8 2.5900 . 1_556 no
    H3B C9A 3.0200 . . no
    H3B C8A 3.0400 . 4_565 no
    H3B C16 2.9800 . 4_665 no
    H3B H16A 2.4300 . 4_665 no
    H4A C7 2.9700 . 3_566 no
    H4A C8 2.8400 . 3_566 no
    H4B C4B 2.9400 . 4_565 no
    H4B C5 2.8200 . 4_565 no
    H4B C6 2.7800 . 4_565 no
    H4B C7 2.8900 . 4_565 no
    H4B C8 3.0500 . 4_565 no
    H4B C8A 3.0600 . 4_565 no
    H5 C16 2.5300 . . no
    H5 H16B 2.3100 . . no
    H5 H16C 2.3100 . . no
    H8 H3A 2.5900 . 1_554 no
    H9 O1 2.804(17) . . no
    H9 O1 1.918(17) . 3_666 no
    H9 C1 3.028(17) . 3_666 no
    H16A H2A 2.5900 . 1_454 no
    H16A C1 3.0500 . 4_464 no
    H16A H3B 2.4300 . 4_464 no
    H16B C5 2.7400 . . no
    H16B H5 2.3100 . . no
    H16C C5 2.7400 . . no
    H16C H5 2.3100 . . no
loop_
    _geom_angle_atom_site_label_1
    _geom_angle_atom_site_label_2
    _geom_angle_atom_site_label_3
    _geom_angle_site_symmetry_1
    _geom_angle_site_symmetry_2
    _geom_angle_site_symmetry_3
    _geom_angle
    _geom_angle_publ_flag
    C6 O2 C16 . . . 116.79(10) no
    C8A N9 C9A . . . 107.61(9) no
    C9A N9 H9 . . . 125.6(10) no
    C8A N9 H9 . . . 126.8(10) no
    O1 C1 C9A . . . 123.53(10) no
    O1 C1 C2 . . . 121.72(10) no
    C2 C1 C9A . . . 114.73(10) no
    C1 C2 C3 . . . 113.55(9) no
    C2 C3 C4 . . . 111.98(9) no
    C3 C4 C4A . . . 109.74(9) no
    C4B C4A C9A . . . 106.45(9) no
    C4 C4A C4B . . . 130.85(10) no
    C4 C4A C9A . . . 122.69(10) no
    C5 C4B C8A . . . 120.56(10) no
    C4A C4B C8A . . . 106.61(9) no
    C4A C4B C5 . . . 132.82(10) no
    C4B C5 C6 . . . 117.50(10) no
    O2 C6 C5 . . . 124.74(10) no
    O2 C6 C7 . . . 113.70(10) no
    C5 C6 C7 . . . 121.55(10) no
    C6 C7 C8 . . . 121.66(10) no
    C7 C8 C8A . . . 117.60(10) no
    N9 C8A C8 . . . 129.88(10) no
    C4B C8A C8 . . . 121.11(10) no
    N9 C8A C4B . . . 108.97(9) no
    C1 C9A C4A . . . 124.16(10) no
    N9 C9A C1 . . . 125.48(10) no
    N9 C9A C4A . . . 110.36(10) no
    C1 C2 H2A . . . 109.00 no
    C1 C2 H2B . . . 109.00 no
    C3 C2 H2A . . . 109.00 no
    C3 C2 H2B . . . 109.00 no
    H2A C2 H2B . . . 108.00 no
    C2 C3 H3A . . . 109.00 no
    C2 C3 H3B . . . 109.00 no
    C4 C3 H3A . . . 109.00 no
    C4 C3 H3B . . . 109.00 no
    H3A C3 H3B . . . 108.00 no
    C3 C4 H4A . . . 110.00 no
    C3 C4 H4B . . . 110.00 no
    C4A C4 H4A . . . 110.00 no
    C4A C4 H4B . . . 110.00 no
    H4A C4 H4B . . . 108.00 no
    C4B C5 H5 . . . 121.00 no
    C6 C5 H5 . . . 121.00 no
    C6 C7 H7 . . . 119.00 no
    C8 C7 H7 . . . 119.00 no
    C7 C8 H8 . . . 121.00 no
    C8A C8 H8 . . . 121.00 no
    O2 C16 H16A . . . 109.00 no
    O2 C16 H16B . . . 109.00 no
    O2 C16 H16C . . . 109.00 no
    H16A C16 H16B . . . 109.00 no
    H16A C16 H16C . . . 109.00 no
    H16B C16 H16C . . . 109.00 no
loop_
    _geom_torsion_atom_site_label_1
    _geom_torsion_atom_site_label_2
    _geom_torsion_atom_site_label_3
    _geom_torsion_atom_site_label_4
    _geom_torsion_site_symmetry_1
    _geom_torsion_site_symmetry_2
    _geom_torsion_site_symmetry_3
    _geom_torsion_site_symmetry_4
    _geom_torsion
    _geom_torsion_publ_flag
    C16 O2 C6 C5 . . . . 0.21(18) no
    C16 O2 C6 C7 . . . . -178.89(12) no
    C9A N9 C8A C8 . . . . 177.52(11) no
    C8A N9 C9A C4A . . . . -0.35(12) no
    C9A N9 C8A C4B . . . . -0.20(12) no
    C8A N9 C9A C1 . . . . 179.00(10) no
    C9A C1 C2 C3 . . . . -29.21(14) no
    O1 C1 C2 C3 . . . . 152.17(11) no
    C2 C1 C9A N9 . . . . -178.39(11) no
    C2 C1 C9A C4A . . . . 0.87(16) no
    O1 C1 C9A C4A . . . . 179.47(11) no
    O1 C1 C9A N9 . . . . 0.21(19) no
    C1 C2 C3 C4 . . . . 54.63(13) no
    C2 C3 C4 C4A . . . . -49.23(12) no
    C3 C4 C4A C4B . . . . -156.37(11) no
    C3 C4 C4A C9A . . . . 22.25(14) no
    C4 C4A C4B C5 . . . . -0.7(2) no
    C4B C4A C9A C1 . . . . -178.62(10) no
    C4 C4A C9A C1 . . . . 2.47(17) no
    C4B C4A C9A N9 . . . . 0.74(12) no
    C9A C4A C4B C8A . . . . -0.84(11) no
    C4 C4A C9A N9 . . . . -178.17(10) no
    C4 C4A C4B C8A . . . . 177.95(10) no
    C9A C4A C4B C5 . . . . -179.48(11) no
    C5 C4B C8A N9 . . . . 179.49(10) no
    C4A C4B C8A N9 . . . . 0.65(12) no
    C5 C4B C8A C8 . . . . 1.54(16) no
    C4A C4B C5 C6 . . . . 177.60(11) no
    C8A C4B C5 C6 . . . . -0.89(16) no
    C4A C4B C8A C8 . . . . -177.31(10) no
    C4B C5 C6 O2 . . . . -179.27(11) no
    C4B C5 C6 C7 . . . . -0.24(16) no
    O2 C6 C7 C8 . . . . 179.92(11) no
    C5 C6 C7 C8 . . . . 0.80(18) no
    C6 C7 C8 C8A . . . . -0.17(17) no
    C7 C8 C8A N9 . . . . -178.45(11) no
    C7 C8 C8A C4B . . . . -0.97(16) no
loop_
    _geom_hbond_atom_site_label_D
    _geom_hbond_atom_site_label_H
    _geom_hbond_atom_site_label_A
    _geom_hbond_site_symmetry_A
    _geom_hbond_distance_DH
    _geom_hbond_distance_HA
    _geom_hbond_distance_DA
    _geom_hbond_angle_DHA
    _geom_hbond_publ_flag
    N9 H9 O1 3_666 0.948(17) 1.918(17) 2.8313(14) 161.2(15) yes
    C2 H2A O2 1_656 0.99 2.52 3.4962(15) 169 yes
    C4 H4B Cg 4_565 0.99 2.57 3.4920(10)
                                       156 yes
