# Supplementary material for: 6-Meth­oxy-2,3,4,9-tetra­hydro-1H-carbazol-1-one
Source: Acta Crystallogr Sect E Struct Rep Online. 2008 Mar 29;64(Pt 4):o763–4. doi: 10.1107/S1600536808007885 (PMC2960955; doi:10.1107/S1600536808007885)
Supplement: Supplementary file 2 [file e-64-0o763-Isup2.hkl]

#
# h,k,l, Fc-squared, Fo-squared, sigma(Fo-squared) and status flag
#
data_I
_shelx_title ' pans in P 21/c c13h13n1o2 z=4'
_shelx_refln_list_code          4
_shelx_F_calc_maximum       77.72
_exptl_crystal_F_000       456.00
_reflns_d_resolution_high  0.7105
 
loop_
 _symmetry_equiv_pos_as_xyz
 'x, y, z'
 '-x, y+1/2, -z+1/2'
 '-x, -y, -z'
 'x, -y-1/2, z-1/2'
 
_cell_length_a     9.0627
_cell_length_b    14.0285
_cell_length_c     8.5506
_cell_angle_alpha  90.000
_cell_angle_beta  101.815
_cell_angle_gamma  90.000
 
_shelx_F_squared_multiplier     1.000
 
loop_
 _refln_index_h
 _refln_index_k
 _refln_index_l
 _refln_F_squared_calc
 _refln_F_squared_meas
 _refln_F_squared_sigma
 _refln_observed_status
   1   0   0      757.36       -0.21      0.21 o
   3   0   0        0.55       -0.29      0.29 o
   4   0   0     1501.07     1549.59     16.98 o
   5   0   0     3238.82     3530.08     48.13 o
   6   0   0      574.95      555.20      8.89 o
   7   0   0      796.83      832.37     12.37 o
   8   0   0        8.28       12.28      0.88 o
   9   0   0      960.86      957.46     24.15 o
  10   0   0        3.72        6.66      1.34 o
  11   0   0        0.00        0.13      0.88 o
  12   0   0       72.12       62.88      6.54 o
   1   1   0      681.31      582.11     10.56 o
   3   1   0       48.70       56.84      0.67 o
   4   1   0       20.70       26.20      0.42 o
   5   1   0       54.87       55.00      0.76 o
   6   1   0       18.65       16.35      0.46 o
   7   1   0       51.26       55.38      0.97 o
   8   1   0      103.86      104.43      1.47 o
   9   1   0       86.54       77.93      1.64 o
  10   1   0        7.30        7.08      0.84 o
  11   1   0        4.38        3.86      1.13 o
  12   1   0        4.80        5.82      1.51 o
   0   2   0     1373.35       -0.04      0.04 o
   1   2   0      249.21      244.23      3.69 o
   2   2   0      954.15      934.36     11.07 o
   3   2   0      328.19      343.29      3.18 o
   4   2   0       97.46      107.69      1.18 o
   5   2   0       31.66       35.17      0.63 o
   6   2   0       13.04       14.71      0.42 o
   7   2   0        0.96        1.51      0.38 o
   8   2   0       10.88       11.95      0.50 o
   9   2   0        3.37        3.06      0.50 o
  10   2   0       18.36       14.12      0.92 o
  11   2   0        1.25        1.60      0.97 o
  12   2   0        0.06       -1.30      1.47 o
   2   3   0      423.28      363.03      3.60 o
   3   3   0      527.93      539.27      5.08 o
   4   3   0       90.07      107.78      1.09 o
   5   3   0       81.11       82.46      0.92 o
   6   3   0        4.23        3.69      0.34 o
   7   3   0      314.44      332.60      3.86 o
   8   3   0      671.90      650.65      7.71 o
   9   3   0        1.33        1.81      0.55 o
  10   3   0       10.31        8.81      0.84 o
  11   3   0       24.73       24.70      1.97 o
  12   3   0       19.32       23.43      2.51 o
   2   4   0       35.36       33.41      0.42 o
   3   4   0       77.31       83.92      1.01 o
   4   4   0     1275.60     1424.08     14.04 o
   5   4   0      347.02      376.32      3.77 o
   6   4   0       78.71       88.49      1.13 o
   7   4   0      107.86      113.53      1.43 o
   8   4   0        9.95        5.66      0.34 o
   9   4   0      121.92      113.19      2.64 o
  10   4   0       23.18       19.70      1.39 o
  11   4   0       37.53       37.39      2.47 o
  12   4   0        0.12        1.01      1.56 o
   1   5   0     2661.29     2543.15     23.64 o
   2   5   0        0.71       -0.08      0.21 o
   3   5   0       25.23       25.48      0.42 o
   4   5   0      601.02      653.87      6.37 o
   5   5   0       23.80       21.92      0.42 o
   6   5   0       84.67       97.93      1.43 o
   7   5   0       68.26       77.30      1.30 o
   8   5   0      146.60      151.38      2.81 o
   9   5   0      297.50      324.85      9.27 o
  10   5   0       19.30       20.59      1.51 o
  11   5   0        2.84        3.52      1.26 o
  12   5   0        1.09        0.42      2.01 o
   0   6   0      270.18      304.17      3.69 o
   1   6   0        4.53        3.02      0.21 o
   2   6   0      227.62      238.48      2.09 o
   3   6   0      220.18      248.46      2.22 o
   4   6   0      168.25      194.93      1.89 o
   5   6   0      235.19      242.55      2.93 o
   6   6   0      156.71      168.43      2.30 o
   7   6   0       30.80       32.16      0.80 o
   8   6   0       14.45       11.53      0.71 o
   9   6   0      107.37      109.08      3.86 o
  10   6   0        6.04        6.12      1.22 o
  11   6   0       10.57       10.77      1.77 o
   1   7   0      178.22      193.63      1.68 o
   2   7   0       22.00       21.42      0.38 o
   3   7   0      367.22      397.37      3.44 o
   4   7   0       85.33       77.93      1.05 o
   5   7   0       12.10       11.86      0.46 o
   6   7   0       41.95       43.47      0.80 o
   7   7   0      158.26      142.66      2.26 o
   8   7   0        2.25        2.01      0.63 o
   9   7   0        5.94        4.78      1.01 o
  10   7   0        0.62       -1.51      1.51 o
  11   7   0       26.37       23.77      2.60 o
   0   8   0      597.96      593.05      6.45 o
   1   8   0      678.98      741.65      5.75 o
   2   8   0      921.50      929.51      7.21 o
   3   8   0      424.47      442.55      4.61 o
   4   8   0      142.74      165.67      1.97 o
   5   8   0       74.30       64.85      1.05 o
   6   8   0      268.69      284.43      3.44 o
   7   8   0      333.33      324.97      5.54 o
   8   8   0        1.62        0.34      0.59 o
   9   8   0       15.02       15.59      1.22 o
  10   8   0      132.54      148.03      7.29 o
  11   8   0       52.72       53.53      3.69 o
   1   9   0      604.36      678.19      5.41 o
   2   9   0        0.06        0.55      0.25 o
   3   9   0       82.16      103.71      1.30 o
   4   9   0       12.61       14.71      0.42 o
   5   9   0       23.02       26.49      0.63 o
   6   9   0      218.21      224.40      2.76 o
   7   9   0        4.15        5.20      0.67 o
   8   9   0        1.65        2.47      0.71 o
   9   9   0        0.29       -0.50      0.92 o
  10   9   0       74.41       65.48      3.52 o
  11   9   0        1.87        2.60      2.26 o
   0  10   0       79.84       84.05      1.72 o
   1  10   0        3.15        3.56      0.25 o
   2  10   0       71.02       79.69      0.97 o
   3  10   0      112.24      120.65      1.47 o
   4  10   0        3.95        4.82      0.29 o
   5  10   0      127.86      127.82      1.56 o
   6  10   0        0.73       -0.04      0.42 o
   7  10   0      110.01      109.74      2.85 o
   8  10   0        3.09        2.68      0.92 o
   9  10   0       87.42       87.02      3.98 o
  10  10   0        3.06        3.39      1.09 o
   1  11   0      115.48      130.04      1.56 o
   2  11   0       70.18       73.61      0.92 o
   3  11   0       35.08       38.06      0.67 o
   4  11   0        1.43        1.72      0.29 o
   5  11   0      108.73      105.52      1.68 o
   6  11   0       74.56       67.74      1.34 o
   7  11   0       70.85       70.39      2.51 o
   8  11   0        0.08       -0.08      0.97 o
   9  11   0        0.86        0.55      1.30 o
  10  11   0       12.93       14.33      2.34 o
   0  12   0      116.94      131.21      2.60 o
   1  12   0        2.71        1.85      0.46 o
   2  12   0      179.77      184.24      2.22 o
   3  12   0       27.20       23.73      0.55 o
   4  12   0       10.40        8.76      0.38 o
   5  12   0      161.86      157.70      2.64 o
   6  12   0       21.98       20.75      1.05 o
   7  12   0       51.05       49.13      2.18 o
   8  12   0       13.33       13.54      1.43 o
   9  12   0        1.81        1.39      1.22 o
   1  13   0        0.93        1.22      0.59 o
   2  13   0        0.37        0.25      0.29 o
   3  13   0        0.27        0.29      0.21 o
   4  13   0       41.99       45.31      0.88 o
   5  13   0      117.00      112.77      2.72 o
   6  13   0       11.41       11.91      1.13 o
   7  13   0       49.39       50.81      2.76 o
   8  13   0        2.55        4.32      1.30 o
   9  13   0       19.62       19.41      2.34 o
   0  14   0       26.56       30.22      2.13 o
   1  14   0       33.91       34.63      1.34 o
   2  14   0        1.23        2.55      0.80 o
   3  14   0       35.92       36.35      1.13 o
   4  14   0      191.66      204.87      5.20 o
   5  14   0        0.01       -0.63      0.63 o
   6  14   0        3.40        2.51      0.88 o
   7  14   0       18.23       19.58      1.72 o
   8  14   0       14.68       16.39      1.81 o
   1  15   0       12.55        7.55      1.13 o
   2  15   0        1.91        0.84      0.92 o
   3  15   0        0.52        0.25      0.29 o
   4  15   0        2.26        2.05      0.63 o
   5  15   0        6.26        7.08      0.84 o
   6  15   0        5.26        3.69      0.80 o
   7  15   0        5.17        4.32      1.05 o
   8  15   0       14.38       17.98      2.89 o
   0  16   0        1.16       -0.25      2.43 o
   1  16   0        1.43        1.51      1.22 o
   2  16   0       17.97       16.39      1.81 o
   3  16   0       21.00       20.71      1.51 o
   4  16   0       55.47       60.19      3.14 o
   5  16   0        5.93        6.16      1.18 o
   6  16   0        3.86        2.43      1.09 o
   7  16   0       18.21       14.29      2.09 o
   1  17   0       46.49       44.23      2.81 o
   2  17   0       10.22        9.48      1.43 o
   3  17   0       32.40       30.43      2.39 o
   4  17   0       41.15       44.15      3.27 o
   5  17   0       28.98       26.79      2.47 o
   6  17   0        1.83        5.78      2.89 o
   0  18   0        0.46        3.60      2.18 o
   1  18   0        0.64        0.55      1.09 o
   2  18   0        0.27       -0.63      1.30 o
   3  18   0       35.42       30.39      3.23 o
   4  18   0        6.86        9.27      2.30 o
   1  19   0       49.86       42.93      3.48 o
   2  19   0       44.05       43.05      4.11 o
   3  19   0       28.77       18.57      3.65 o
 -12   1   1       15.10       18.06      2.05 o
 -11   1   1        0.01        0.04      0.84 o
 -10   1   1        0.98        0.38      0.63 o
  -9   1   1      167.34      158.71      3.14 o
  -8   1   1      471.38      484.94      5.54 o
  -7   1   1        0.24        0.00      0.38 o
  -6   1   1       34.11       30.98      0.63 o
  -5   1   1      910.81     1013.77      9.27 o
  -4   1   1      279.73      291.51      2.81 o
  -3   1   1       16.61       20.88      0.46 o
   0   1   1     1641.01     1446.42     31.19 o
   1   1   1      953.31      849.68     10.81 o
   2   1   1       73.67       77.05      0.84 o
   3   1   1      146.74      152.46      1.47 o
   4   1   1        2.81        3.90      0.25 o
   5   1   1        0.22       -0.08      0.29 o
   6   1   1        0.51        1.18      0.34 o
   7   1   1      620.30      637.94      6.58 o
   8   1   1      419.24      434.38      5.58 o
   9   1   1       16.91       17.02      0.80 o
  10   1   1       40.57       37.18      1.77 o
  11   1   1        0.25       -1.30      1.30 o
  12   1   1        1.70        0.80      1.51 o
 -12   2   1        4.24        2.51      1.18 o
 -11   2   1       16.93       16.23      1.43 o
 -10   2   1        0.09       -0.42      0.63 o
  -9   2   1        9.70       10.14      0.55 o
  -8   2   1        9.67        8.68      0.46 o
  -7   2   1       60.12       63.09      1.05 o
  -6   2   1       62.91       83.67      1.22 o
  -5   2   1       88.14      111.51      1.30 o
  -4   2   1      202.15      231.74      2.26 o
  -3   2   1       25.05       26.41      0.46 o
  -2   2   1      440.23      463.85      5.75 o
   0   2   1      462.40      422.30      5.62 o
   2   2   1      523.30      470.77      4.61 o
   3   2   1      560.47      520.40      4.23 o
   4   2   1      600.01      661.21      5.50 o
   5   2   1      434.68      508.20      4.45 o
   6   2   1       60.09       64.51      0.92 o
   7   2   1      576.46      541.69      5.86 o
   8   2   1      603.72      571.87      8.51 o
   9   2   1       56.01       45.23      1.30 o
  10   2   1        0.47        1.30      1.01 o
  11   2   1       25.59       30.10      2.13 o
  12   2   1       77.86       88.54      7.25 o
 -12   3   1        1.67        1.09      1.09 o
 -11   3   1        4.68        4.23      1.01 o
 -10   3   1      101.43       96.12      3.23 o
  -9   3   1      110.38      114.61      2.18 o
  -8   3   1       11.10       11.15      0.50 o
  -7   3   1       87.08       91.51      1.22 o
  -6   3   1      794.29      864.24      9.35 o
  -5   3   1       94.11       88.07      0.97 o
  -4   3   1      365.60      407.93      3.65 o
  -3   3   1       41.34       39.53      0.59 o
  -2   3   1     3005.63     2928.48     33.66 o
   1   3   1     2797.81     2608.04     28.30 o
   2   3   1      195.88      182.65      1.68 o
   3   3   1     1409.73     1438.29     12.03 o
   4   3   1      924.49      997.67      8.43 o
   5   3   1      129.84      151.38      1.51 o
   6   3   1      902.52      913.49      9.44 o
   7   3   1      142.40      124.89      1.60 o
   8   3   1       64.38       47.96      1.01 o
   9   3   1        0.01        0.71      0.46 o
  10   3   1       21.75       21.96      1.56 o
  11   3   1       75.87       79.10      4.49 o
  12   3   1       57.89       55.25      4.99 o
 -12   4   1       43.34       46.74      3.31 o
 -11   4   1        1.45        2.26      1.13 o
 -10   4   1      179.72      186.72      7.21 o
  -9   4   1       67.77       66.66      1.39 o
  -8   4   1      233.28      231.49      2.81 o
  -7   4   1      348.18      340.31      3.77 o
  -6   4   1      463.70      477.81      5.33 o
  -5   4   1       25.06       25.61      0.42 o
  -4   4   1      129.97      148.69      1.43 o
  -3   4   1      659.32      681.33      5.45 o
  -2   4   1      268.06      279.61      2.43 o
   0   4   1     1169.67     1123.30      8.30 o
   1   4   1      647.76      640.04      5.37 o
   2   4   1      378.02      391.66      3.18 o
   3   4   1       19.31       19.58      0.38 o
   4   4   1      315.15      338.63      3.18 o
   5   4   1      462.50      479.61      5.50 o
   6   4   1      236.21      243.35      2.97 o
   7   4   1        7.87        5.58      0.34 o
   8   4   1       42.78       40.49      0.92 o
   9   4   1       14.10       16.44      0.80 o
  10   4   1       17.29       15.93      1.34 o
  11   4   1        0.62        1.47      1.05 o
 -12   5   1       43.39       49.67      5.37 o
 -11   5   1       19.39       21.50      1.97 o
 -10   5   1       55.55       49.09      2.72 o
  -9   5   1        3.26        4.02      0.34 o
  -8   5   1       19.40       18.57      0.50 o
  -7   5   1      636.31      634.55      7.04 o
  -6   5   1       36.82       32.16      0.59 o
  -5   5   1      150.11      186.83      2.18 o
  -4   5   1        0.03       -0.04      0.21 o
  -3   5   1      203.99      218.36      1.97 o
  -2   5   1      941.46      994.19      7.88 o
  -1   5   1       99.93      128.28      1.09 o
   0   5   1      576.84      609.27      4.99 o
   1   5   1      487.05      470.85      3.98 o
   2   5   1      804.79      791.13      6.54 o
   3   5   1       80.61       84.89      0.92 o
   4   5   1      743.63      760.89      6.83 o
   5   5   1      378.77      382.70      4.70 o
   6   5   1        9.44        5.12      0.42 o
   7   5   1       93.48       86.28      1.51 o
   8   5   1        0.30        0.25      0.55 o
   9   5   1       58.35       56.80      2.09 o
  10   5   1       11.88       11.95      1.30 o
  11   5   1        1.66        1.05      1.34 o
 -12   6   1       13.10       18.15      3.14 o
 -11   6   1       17.44       17.60      1.85 o
 -10   6   1       14.29       16.90      1.64 o
  -9   6   1       30.11       25.44      1.26 o
  -8   6   1       63.94       65.56      1.47 o
  -7   6   1       45.85       39.11      0.92 o
  -6   6   1       77.12       71.43      1.05 o
  -5   6   1        4.32        5.99      0.38 o
  -4   6   1      244.23      246.53      2.18 o
  -3   6   1       42.68       58.14      0.67 o
  -2   6   1     1340.72     1379.98     10.81 o
  -1   6   1       66.61       68.24      0.76 o
   0   6   1      101.93      115.11      1.09 o
   1   6   1       39.00       49.72      0.59 o
   2   6   1        2.65        2.47      0.25 o
   3   6   1      516.39      548.90      4.53 o
   4   6   1      149.68      151.21      1.51 o
   5   6   1       47.55       51.40      0.84 o
   6   6   1       75.04       71.47      1.18 o
   7   6   1      142.55      114.82      2.13 o
   8   6   1      102.46       95.07      2.39 o
   9   6   1        3.51        4.36      0.97 o
  10   6   1       22.35       20.42      1.89 o
  11   6   1       52.79       55.04      3.65 o
 -11   7   1       42.27       40.91      3.06 o
 -10   7   1        3.27        3.73      1.18 o
  -9   7   1       61.78       58.73      2.01 o
  -8   7   1       43.76       41.20      1.18 o
  -7   7   1      187.54      187.00      2.64 o
  -6   7   1      435.59      494.67      5.62 o
  -5   7   1       97.91      101.58      1.30 o
  -4   7   1       10.34       10.35      0.34 o
  -3   7   1        1.83        1.01      0.29 o
  -2   7   1     6040.00     6335.81     67.66 o
  -1   7   1      937.63      991.13      8.81 o
   0   7   1        0.66        1.51      0.29 o
   1   7   1       19.81       25.86      0.42 o
   2   7   1      863.21      918.31      7.55 o
   3   7   1       63.97       78.35      0.80 o
   4   7   1      391.14      407.80      4.40 o
   5   7   1      423.43      463.01      5.24 o
   6   7   1      193.51      219.92      3.02 o
   7   7   1      284.44      269.55      5.24 o
   8   7   1        0.16        1.64      0.71 o
   9   7   1        3.56        6.62      1.13 o
  10   7   1       14.13       15.72      1.56 o
  11   7   1       29.24       26.83      2.30 o
 -11   8   1        6.73        3.48      1.22 o
 -10   8   1       11.58        9.52      1.30 o
  -9   8   1       28.19       26.79      1.64 o
  -8   8   1       12.73        9.85      0.67 o
  -7   8   1       75.31       75.28      1.60 o
  -6   8   1      280.96      270.68      3.18 o
  -5   8   1        3.36        4.28      0.34 o
  -4   8   1       33.23       38.02      0.63 o
  -3   8   1       64.02       71.06      0.92 o
  -2   8   1     2624.74     2761.43     21.84 o
  -1   8   1      148.16      188.39      1.89 o
   0   8   1      101.29      105.93      1.22 o
   1   8   1      120.71      119.43      1.09 o
   2   8   1        0.21       -0.29      0.29 o
   3   8   1      466.32      501.75      4.99 o
   4   8   1       57.06       62.13      0.92 o
   5   8   1       36.49       37.81      0.80 o
   6   8   1       33.41       31.78      0.71 o
   7   8   1       73.20       68.50      1.34 o
   8   8   1       37.48       38.23      1.43 o
   9   8   1        7.57        8.89      1.22 o
  10   8   1       19.16       20.38      1.64 o
  11   8   1        1.87       -0.42      1.43 o
 -11   9   1       90.38      104.34      6.45 o
 -10   9   1      145.63      155.98      7.63 o
  -9   9   1        3.09        2.76      0.92 o
  -8   9   1       31.67       33.41      1.18 o
  -7   9   1       12.67        9.85      0.63 o
  -6   9   1      314.20      304.89      3.52 o
  -5   9   1        6.45        6.75      0.38 o
  -4   9   1        0.03        0.34      0.29 o
  -3   9   1      101.47       99.98      1.22 o
  -2   9   1       53.13       58.65      0.76 o
  -1   9   1        0.12        0.34      0.34 o
   0   9   1        7.64        6.03      0.38 o
   1   9   1      143.85      159.64      1.60 o
   2   9   1       52.64       57.64      0.76 o
   3   9   1      150.13      165.08      1.93 o
   4   9   1        7.91        7.42      0.29 o
   5   9   1        0.97        0.63      0.38 o
   6   9   1       25.65       22.85      0.67 o
   7   9   1        0.00        0.21      0.34 o
   8   9   1        3.40        3.35      0.80 o
   9   9   1       18.42       14.80      1.34 o
  10   9   1        0.01        2.01      1.30 o
 -10  10   1        0.44        0.55      1.09 o
  -9  10   1        2.89        1.47      0.92 o
  -8  10   1        5.25        4.36      0.76 o
  -7  10   1        3.68        2.30      0.63 o
  -6  10   1        3.73        3.56      0.34 o
  -5  10   1      332.51      369.99      4.15 o
  -4  10   1        0.02        0.17      0.29 o
  -3  10   1      468.48      524.22      5.08 o
  -2  10   1       22.01       23.39      0.50 o
  -1  10   1       32.69       37.98      0.76 o
   0  10   1       79.41       83.42      1.18 o
   1  10   1       28.36       30.39      0.59 o
   2  10   1      211.52      234.63      2.51 o
   3  10   1        0.04        0.38      0.29 o
   4  10   1       21.39       17.98      0.42 o
   5  10   1       82.35       88.12      1.47 o
   6  10   1      337.89      357.87      6.49 o
   7  10   1        2.35        1.93      0.71 o
   8  10   1       12.04       11.40      1.18 o
   9  10   1       30.96       32.07      2.01 o
  10  10   1       14.34       12.62      1.56 o
 -10  11   1       29.95       30.81      2.47 o
  -9  11   1       11.71       10.10      1.13 o
  -8  11   1        1.10        0.80      0.71 o
  -7  11   1       16.58       14.80      0.92 o
  -6  11   1       37.98       43.31      0.97 o
  -5  11   1      334.63      350.25      4.99 o
  -4  11   1       35.85       31.19      0.59 o
  -3  11   1      359.83      364.33      3.65 o
  -2  11   1      280.13      318.47      3.94 o
  -1  11   1        3.12        1.93      0.42 o
   0  11   1      320.46      340.31      4.15 o
   1  11   1       10.12        7.55      0.46 o
   2  11   1      395.11      423.35      4.02 o
   3  11   1       13.52       14.92      0.46 o
   4  11   1      110.70      111.17      1.34 o
   5  11   1      140.24      156.82      2.81 o
   6  11   1      106.52       99.90      2.68 o
   7  11   1        1.28        2.18      0.84 o
   8  11   1        0.71        2.13      1.05 o
   9  11   1      106.29      125.63      7.59 o
  10  11   1       16.12       17.23      2.22 o
 -10  12   1       35.62       35.00      4.15 o
  -9  12   1        1.76        0.97      1.26 o
  -8  12   1      133.71      141.39      5.66 o
  -7  12   1        8.18        8.30      0.84 o
  -6  12   1       15.60       12.83      0.80 o
  -5  12   1        7.90        6.24      0.38 o
  -4  12   1       10.42        8.68      0.38 o
  -3  12   1      486.53      515.71      5.71 o
  -2  12   1      287.21      294.33      3.69 o
  -1  12   1       16.01       16.81      0.59 o
   0  12   1       59.37       57.18      0.92 o
   1  12   1       17.23       12.79      0.46 o
   2  12   1      196.09      202.51      2.18 o
   3  12   1       25.13       23.06      0.59 o
   4  12   1       21.08       22.97      0.55 o
   5  12   1       26.45       24.78      0.92 o
   6  12   1      102.75       92.64      3.02 o
   7  12   1        1.89        2.81      1.13 o
   8  12   1       14.51       15.09      1.64 o
   9  12   1       30.12       24.32      2.13 o
  -9  13   1        6.82        5.20      1.26 o
  -8  13   1        1.74        2.72      1.13 o
  -7  13   1       11.56       12.45      1.09 o
  -6  13   1       91.29       86.44      3.02 o
  -5  13   1       31.03       31.65      1.09 o
  -4  13   1       25.59       25.19      0.63 o
  -3  13   1        0.02        0.34      0.46 o
  -2  13   1      187.29      201.85      4.11 o
  -1  13   1        6.94        7.08      0.42 o
   0  13   1       10.15        8.30      0.38 o
   1  13   1       25.53       25.36      0.71 o
   2  13   1        7.51        7.67      0.46 o
   3  13   1        0.05        0.46      0.25 o
   4  13   1       21.33       22.47      0.59 o
   5  13   1       50.57       47.84      1.64 o
   6  13   1        8.35        7.84      1.18 o
   7  13   1       12.68       10.52      1.30 o
   8  13   1        4.80        2.76      1.13 o
   9  13   1        0.32        0.80      1.89 o
  -8  14   1       24.73       20.04      1.89 o
  -7  14   1       15.88       16.86      1.47 o
  -6  14   1        1.91        1.51      0.71 o
  -5  14   1        1.74        3.02      0.55 o
  -4  14   1       91.25       86.98      2.30 o
  -3  14   1       70.11       70.18      1.93 o
  -2  14   1       14.37       12.54      0.63 o
  -1  14   1        6.21        5.41      0.34 o
   0  14   1        0.37        1.72      0.76 o
   1  14   1      132.90      149.40      4.07 o
   2  14   1       10.75        9.02      0.46 o
   3  14   1       15.62       14.92      0.50 o
   4  14   1        0.81        0.71      0.42 o
   5  14   1       29.14       28.76      1.85 o
   6  14   1       12.31       10.90      1.39 o
   7  14   1        0.30       -0.84      0.97 o
   8  14   1        2.50        0.34      1.43 o
  -8  15   1        6.57        7.50      1.51 o
  -7  15   1       34.23       37.14      2.43 o
  -6  15   1       14.87       14.50      1.09 o
  -5  15   1        8.20        7.25      0.97 o
  -4  15   1      173.80      185.33      6.62 o
  -3  15   1       30.24       26.41      1.26 o
  -2  15   1       90.97       93.86      2.72 o
  -1  15   1        7.52        8.34      0.97 o
   0  15   1      151.07      162.02      6.03 o
   1  15   1        9.96        8.68      0.88 o
   2  15   1        4.18        3.81      0.92 o
   3  15   1        8.00        6.66      0.67 o
   4  15   1      160.78      175.94      6.75 o
   5  15   1        0.78        0.80      0.71 o
   6  15   1        1.94        2.26      1.26 o
   7  15   1        1.11        0.71      1.26 o
  -7  16   1        1.78        1.93      1.64 o
  -6  16   1        5.65        4.40      1.09 o
  -5  16   1        0.31        0.84      0.92 o
  -4  16   1      155.67      171.33      7.25 o
  -3  16   1      197.70      215.93      9.80 o
  -2  16   1       20.28       22.97      1.68 o
  -1  16   1       42.26       36.48      2.18 o
   0  16   1       17.93       16.52      1.51 o
   1  16   1       29.34       27.71      1.81 o
   2  16   1       19.45       18.53      1.51 o
   3  16   1        1.97        1.93      1.09 o
   4  16   1       19.61       15.55      1.89 o
   5  16   1       20.88       19.87      1.51 o
   6  16   1       33.55       28.26      1.93 o
   7  16   1       12.21       10.06      1.89 o
  -6  17   1        0.39       -0.38      1.64 o
  -5  17   1       52.72       58.10      3.94 o
  -4  17   1       12.57       13.54      1.81 o
  -3  17   1        2.36        1.18      1.34 o
  -2  17   1        0.01        0.46      1.22 o
  -1  17   1        3.18        4.36      1.34 o
   0  17   1        0.65       -1.09      1.09 o
   1  17   1        0.28        1.43      0.97 o
   2  17   1       24.52       23.43      2.64 o
   3  17   1        1.99       -0.21      2.05 o
   4  17   1        4.19        4.23      1.85 o
   5  17   1        2.36       -0.71      1.43 o
   6  17   1       12.69       10.31      3.23 o
  -5  18   1       21.92       19.70      4.11 o
  -4  18   1        0.21        2.34      2.05 o
  -3  18   1       61.02       62.76      4.66 o
  -2  18   1       29.36       30.85      2.64 o
  -1  18   1       51.28       51.78      4.19 o
   0  18   1        8.16        7.46      1.34 o
   1  18   1        7.17        6.16      1.43 o
   2  18   1        3.44        5.33      1.97 o
   3  18   1       36.05       33.95      6.20 o
   4  18   1        2.83        2.22      1.77 o
  -3  19   1      161.74      172.29     16.35 o
  -2  19   1       25.15       18.99      2.68 o
  -1  19   1        1.17        1.26      1.60 o
   0  19   1        2.92        1.51      1.39 o
   1  19   1       14.10        8.13      1.72 o
   2  19   1       70.69       71.93      7.34 o
 -12   0   2        0.66        2.55      1.77 o
 -11   0   2        3.12        4.82      1.39 o
 -10   0   2        0.11       -1.26      1.39 o
  -9   0   2       64.14       69.63      1.93 o
  -8   0   2       40.56       45.86      1.26 o
  -7   0   2      100.04      103.42      2.09 o
  -6   0   2        0.89        0.50      0.46 o
  -5   0   2      181.80      203.65      3.06 o
  -4   0   2       62.11       71.72      1.30 o
  -3   0   2     1756.00     1722.22     21.84 o
  -2   0   2      259.90      248.50      3.39 o
   1   0   2     3850.54     3398.03     59.69 o
   2   0   2     2592.23     2597.60     28.05 o
   3   0   2      662.19      690.85      8.47 o
   4   0   2     1678.65     1818.05     21.09 o
   5   0   2      143.02      145.80      2.60 o
   6   0   2      105.75      127.02      2.43 o
   7   0   2       29.30       23.56      0.88 o
   8   0   2       50.92       35.89      1.22 o
   9   0   2        6.06        0.88      0.76 o
  10   0   2       22.76       22.51      1.89 o
  11   0   2       81.98       84.43      8.34 o
 -12   1   2       45.64       50.98      3.52 o
 -11   1   2       10.32        8.97      0.97 o
 -10   1   2       64.32       66.87      2.13 o
  -9   1   2       23.23       22.59      0.84 o
  -8   1   2      858.84      872.82     10.65 o
  -7   1   2       66.67       67.66      1.05 o
  -6   1   2       58.05       72.69      1.05 o
  -5   1   2      212.23      243.06      2.47 o
  -4   1   2      111.09      122.62      1.30 o
  -3   1   2      317.83      294.16      2.76 o
  -2   1   2     1261.15     1141.78     10.81 o
   1   1   2     1597.09     1453.05     13.08 o
   2   1   2     1382.34     1345.27     11.19 o
   3   1   2      196.01      207.46      1.81 o
   4   1   2      432.22      517.43      4.49 o
   5   1   2        1.51        1.56      0.29 o
   6   1   2       98.24       86.90      1.26 o
   7   1   2       87.98       86.15      1.26 o
   8   1   2        2.11        0.76      0.38 o
   9   1   2        0.89        0.97      0.59 o
  10   1   2      107.73      119.85      5.62 o
  11   1   2        0.46       -1.22      1.34 o
 -12   2   2        3.23        2.26      1.22 o
 -11   2   2        0.99        1.56      0.80 o
 -10   2   2        4.79        3.27      0.84 o
  -9   2   2      164.44      173.72      3.23 o
  -8   2   2      115.70      108.66      1.56 o
  -7   2   2      118.47      125.25      1.68 o
  -6   2   2       31.00       35.89      0.67 o
  -5   2   2       57.51       57.81      0.84 o
  -4   2   2       33.40       36.72      0.55 o
  -3   2   2        1.35       -0.25      0.25 o
  -2   2   2     1545.69     1547.87     15.17 o
  -1   2   2      106.02      122.49      1.05 o
   0   2   2       37.75       30.06      0.50 o
   1   2   2        3.14        0.71      0.25 o
   2   2   2     1390.93     1345.81     10.14 o
   3   2   2     2384.06     2393.78     18.32 o
   4   2   2      470.76      424.11      3.65 o
   5   2   2       22.25       32.07      0.55 o
   6   2   2      126.97      130.41      1.56 o
   7   2   2       22.19       15.85      0.46 o
   8   2   2        1.19        1.05      0.38 o
   9   2   2        3.02        3.69      0.67 o
  10   2   2        8.04        8.09      1.18 o
  11   2   2        0.87        1.97      1.43 o
 -12   3   2       13.92       15.64      1.77 o
 -11   3   2        9.92       12.12      1.51 o
 -10   3   2       24.79       26.03      1.22 o
  -9   3   2      195.52      196.15      3.44 o
  -8   3   2      195.08      196.90      2.60 o
  -7   3   2      364.93      373.85      4.11 o
  -6   3   2       11.18       22.09      0.55 o
  -5   3   2      477.83      480.87      4.66 o
  -4   3   2        7.92        8.13      0.29 o
  -3   3   2      597.16      621.22      5.24 o
  -2   3   2        6.78        8.85      0.29 o
  -1   3   2       25.99       23.06      0.38 o
   0   3   2      165.83      159.13      1.60 o
   1   3   2      269.01      261.04      2.13 o
   2   3   2        5.89        4.23      0.21 o
   3   3   2      174.50      171.41      1.51 o
   4   3   2      271.70      316.08      2.68 o
   5   3   2        0.06        0.67      0.25 o
   6   3   2       72.42       74.75      1.01 o
   7   3   2      151.53      144.30      1.72 o
   8   3   2       50.46       46.66      0.92 o
   9   3   2       22.47       15.09      1.01 o
  10   3   2       40.60       45.57      2.51 o
  11   3   2        5.52        7.97      1.22 o
 -12   4   2        0.13        1.01      1.39 o
 -11   4   2        0.02        0.13      1.09 o
 -10   4   2        1.62        1.60      0.71 o
  -9   4   2        4.23        3.39      0.46 o
  -8   4   2       10.11       10.86      0.50 o
  -7   4   2      107.94      113.19      1.47 o
  -6   4   2      323.85      346.22      3.81 o
  -5   4   2        8.34        6.45      0.42 o
  -4   4   2       18.05       19.07      0.42 o
  -3   4   2       26.96       25.86      0.42 o
  -2   4   2     1759.41     1834.69     13.70 o
  -1   4   2      766.99      735.37      5.54 o
   0   4   2      169.05      161.86      1.56 o
   1   4   2      425.72      420.13      3.39 o
   2   4   2      509.85      498.48      3.94 o
   3   4   2      205.62      240.74      2.13 o
   4   4   2      442.55      481.20      4.28 o
   5   4   2       62.17       50.47      0.76 o
   6   4   2       22.75       24.65      0.59 o
   7   4   2      247.42      274.04      3.48 o
   8   4   2        3.62        1.51      0.38 o
   9   4   2       14.99       13.62      0.97 o
  10   4   2        1.28        0.84      1.05 o
  11   4   2       11.93        7.38      1.30 o
 -12   5   2       25.80       26.79      2.97 o
 -11   5   2       16.33       12.96      1.77 o
 -10   5   2       37.43       37.10      1.81 o
  -9   5   2       28.25       29.34      0.97 o
  -8   5   2      192.87      180.38      3.02 o
  -7   5   2        0.95        1.81      0.38 o
  -6   5   2        0.05        0.46      0.34 o
  -5   5   2       65.05       73.40      1.01 o
  -4   5   2       53.47       70.35      0.84 o
  -3   5   2       37.07       34.71      0.50 o
  -2   5   2      523.60      537.67      4.40 o
  -1   5   2       87.61       84.97      0.84 o
   0   5   2       29.37       35.76      0.46 o
   1   5   2       76.05       71.02      0.71 o
   2   5   2      114.23      119.18      1.09 o
   3   5   2       81.24       99.73      1.05 o
   4   5   2        2.99        1.81      0.34 o
   5   5   2       25.77       19.79      0.55 o
   6   5   2      555.36      544.17      6.16 o
   7   5   2      116.25      103.96      1.56 o
   8   5   2      113.32      107.44      2.68 o
   9   5   2      126.60      134.44      4.49 o
  10   5   2        2.14        3.60      0.88 o
  11   5   2      183.29      208.89     13.75 o
 -12   6   2       15.12       23.56      2.72 o
 -11   6   2        0.29       -0.92      1.30 o
 -10   6   2       22.89       23.98      1.72 o
  -9   6   2       42.99       50.26      1.43 o
  -8   6   2      130.81      118.55      2.22 o
  -7   6   2      300.85      339.43      3.69 o
  -6   6   2        0.63        2.43      0.38 o
  -5   6   2        0.47        2.05      0.34 o
  -4   6   2      396.90      440.80      3.86 o
  -3   6   2     1420.83     1613.90     12.96 o
  -2   6   2     1003.01     1017.62      7.17 o
  -1   6   2        8.87        9.68      0.25 o
   0   6   2      173.84      177.79      1.47 o
   1   6   2      348.24      369.44      3.18 o
   2   6   2        0.04       -0.08      0.21 o
   3   6   2      617.55      673.79      5.45 o
   4   6   2       28.40       26.45      0.55 o
   5   6   2      348.32      364.79      4.15 o
   6   6   2      799.16      773.35      8.68 o
   7   6   2       34.31       22.76      0.84 o
   8   6   2        1.42        1.26      0.42 o
   9   6   2        0.07       -0.38      1.01 o
  10   6   2        4.21        4.15      1.01 o
  11   6   2       24.13       27.84      3.02 o
 -11   7   2       54.25       49.04      3.39 o
 -10   7   2       88.64       81.92      4.07 o
  -9   7   2        4.82        3.94      0.59 o
  -8   7   2        0.33        0.04      0.55 o
  -7   7   2       86.71       83.29      1.22 o
  -6   7   2      720.04      727.32      7.80 o
  -5   7   2        2.49        1.89      0.34 o
  -4   7   2        3.42        2.68      0.29 o
  -3   7   2      559.67      618.03      5.03 o
  -2   7   2      683.21      700.03      5.08 o
  -1   7   2      952.32      976.87      7.76 o
   0   7   2      143.19      150.87      1.26 o
   1   7   2       48.92       61.46      0.71 o
   2   7   2      125.31      128.70      1.22 o
   3   7   2      202.65      219.62      2.30 o
   4   7   2       17.68       24.15      0.55 o
   5   7   2      195.93      188.01      2.26 o
   6   7   2      102.48       92.22      1.39 o
   7   7   2        7.69        7.59      0.59 o
   8   7   2        0.37       -0.38      0.71 o
   9   7   2       20.19       20.46      1.56 o
  10   7   2        1.20        1.09      1.01 o
  11   7   2        0.05       -0.84      2.55 o
 -11   8   2       29.57       23.85      2.09 o
 -10   8   2       13.61       17.48      1.56 o
  -9   8   2       68.03       71.64      2.64 o
  -8   8   2        0.01       -0.04      0.59 o
  -7   8   2       52.00       63.14      1.26 o
  -6   8   2      828.29      837.24      8.97 o
  -5   8   2       12.62       12.03      0.38 o
  -4   8   2      164.55      186.17      2.01 o
  -3   8   2       32.01       22.64      0.42 o
  -2   8   2      622.24      716.04      5.29 o
  -1   8   2      341.95      365.88      3.39 o
   0   8   2       75.87       92.94      0.97 o
   1   8   2      224.79      231.15      2.09 o
   2   8   2      272.97      279.56      3.02 o
   3   8   2      415.34      442.76      4.61 o
   4   8   2       13.28       10.94      0.46 o
   5   8   2      236.79      243.06      2.89 o
   6   8   2        9.80        7.00      0.59 o
   7   8   2       32.01       37.94      1.18 o
   8   8   2      257.25      265.44      9.18 o
   9   8   2       31.75       31.23      1.85 o
  10   8   2        5.28        4.40      1.22 o
 -11   9   2        2.58        4.28      1.60 o
 -10   9   2        6.98        7.04      1.26 o
  -9   9   2       29.90       29.59      1.51 o
  -8   9   2      106.40      113.85      2.93 o
  -7   9   2       49.15       43.60      1.05 o
  -6   9   2       87.93       70.98      1.13 o
  -5   9   2       31.12       33.37      0.63 o
  -4   9   2        0.97        0.21      0.29 o
  -3   9   2      489.37      557.58      5.41 o
  -2   9   2       11.39        9.02      0.38 o
  -1   9   2      123.45      127.10      1.68 o
   0   9   2        0.08        0.29      0.34 o
   1   9   2       49.18       45.57      0.63 o
   2   9   2       27.78       32.70      0.63 o
   3   9   2        0.64        0.92      0.29 o
   4   9   2      190.72      204.70      2.47 o
   5   9   2      277.51      280.28      3.44 o
   6   9   2       44.51       36.18      1.05 o
   7   9   2      232.72      239.37      5.62 o
   8   9   2       42.32       42.89      2.26 o
   9   9   2        0.51        1.18      1.13 o
  10   9   2       47.70       56.42      3.73 o
 -10  10   2        0.75        1.51      1.22 o
  -9  10   2       21.93       21.01      1.34 o
  -8  10   2       21.32       16.06      0.97 o
  -7  10   2      100.14      102.91      2.64 o
  -6  10   2        7.89        6.07      0.42 o
  -5  10   2        6.10        4.36      0.38 o
  -4  10   2      169.24      179.08      2.01 o
  -3  10   2      652.88      733.15      6.91 o
  -2  10   2       13.58       15.76      0.50 o
  -1  10   2        2.37        2.39      0.38 o
   0  10   2       81.31       86.11      1.22 o
   1  10   2        0.49        0.88      0.34 o
   2  10   2      117.73      116.16      1.60 o
   3  10   2       28.82       31.44      0.59 o
   4  10   2       26.14       24.91      0.50 o
   5  10   2       33.51       28.05      0.80 o
   6  10   2      155.08      147.23      3.60 o
   7  10   2        4.01        2.01      0.84 o
   8  10   2        8.62       10.06      1.18 o
   9  10   2        0.77        1.47      1.05 o
  10  10   2       36.03       37.18      4.36 o
 -10  11   2       35.57       30.18      2.47 o
  -9  11   2       18.14       20.92      1.56 o
  -8  11   2      135.34      154.23      5.12 o
  -7  11   2       73.66       67.33      2.05 o
  -6  11   2        8.05        7.55      0.50 o
  -5  11   2      278.46      259.41      3.65 o
  -4  11   2       54.81       58.99      0.88 o
  -3  11   2     2042.69     2277.91     22.05 o
  -2  11   2       13.72       13.17      0.50 o
  -1  11   2       62.69       62.59      1.09 o
   0  11   2      147.60      156.07      2.09 o
   1  11   2      307.38      342.15      4.02 o
   2  11   2       39.48       40.62      0.71 o
   3  11   2      206.12      214.97      2.43 o
   4  11   2       86.12       87.61      1.47 o
   5  11   2        3.50        4.23      0.50 o
   6  11   2       49.72       44.15      1.68 o
   7  11   2        2.03        2.18      1.05 o
   8  11   2        0.57        1.68      1.34 o
   9  11   2        0.55        2.26      1.30 o
 -10  12   2        8.64        9.44      2.18 o
  -9  12   2       41.05       48.75      3.35 o
  -8  12   2        8.02        8.76      0.97 o
  -7  12   2       13.86       12.41      1.01 o
  -6  12   2       53.49       48.37      1.47 o
  -5  12   2      468.81      483.01      7.12 o
  -4  12   2       46.26       51.98      0.92 o
  -3  12   2       50.79       48.25      0.97 o
  -2  12   2       15.14       15.72      0.55 o
  -1  12   2      396.42      437.81      5.45 o
   0  12   2       38.47       38.61      0.80 o
   1  12   2        3.11        3.14      0.38 o
   2  12   2       13.08       13.04      0.34 o
   3  12   2        8.49        8.68      0.42 o
   4  12   2       87.32       93.44      1.51 o
   5  12   2       44.81       41.84      1.39 o
   6  12   2        1.15       -0.21      0.84 o
   7  12   2        1.05       -0.13      1.26 o
   8  12   2      124.86      139.98      8.34 o
   9  12   2       64.72       64.30      5.45 o
  -9  13   2       13.75       12.70      1.68 o
  -8  13   2        5.57        6.58      1.01 o
  -7  13   2        1.64        1.85      0.76 o
  -6  13   2        0.19        0.08      0.59 o
  -5  13   2      126.55      130.04      2.93 o
  -4  13   2       38.81       37.94      1.05 o
  -3  13   2        0.50        0.88      0.46 o
  -2  13   2       54.49       54.33      1.30 o
  -1  13   2        5.88        5.20      0.59 o
   0  13   2        0.85        1.51      0.50 o
   1  13   2        2.52        1.77      0.55 o
   2  13   2       24.57       22.68      0.71 o
   3  13   2       63.99       67.87      1.26 o
   4  13   2       22.90       20.71      0.63 o
   5  13   2        3.17        4.19      0.97 o
   6  13   2        1.11        1.56      1.09 o
   7  13   2        7.17        6.07      1.56 o
   8  13   2       82.77       86.28      6.07 o
  -8  14   2        1.72        1.13      0.92 o
  -7  14   2       19.06       19.58      1.39 o
  -6  14   2       15.82       15.30      1.05 o
  -5  14   2       39.83       38.15      1.81 o
  -4  14   2      456.82      469.13     11.44 o
  -3  14   2        9.76        8.60      0.63 o
  -2  14   2       34.73       31.32      1.18 o
  -1  14   2       28.60       27.84      1.13 o
   0  14   2       94.97       95.41      2.55 o
   1  14   2      188.32      195.39      5.66 o
   2  14   2        7.16        4.74      0.59 o
   3  14   2        0.04        0.13      0.25 o
   4  14   2        2.64        2.64      0.88 o
   5  14   2      287.69      320.44     14.33 o
   6  14   2        5.80       10.23      1.64 o
   7  14   2        0.98        1.13      1.13 o
   8  14   2        4.69        8.60      1.81 o
  -8  15   2       43.58       42.84      4.61 o
  -7  15   2        8.09        7.67      1.26 o
  -6  15   2       43.67       45.82      2.64 o
  -5  15   2       65.10       68.12      3.23 o
  -4  15   2      851.18      941.78     34.33 o
  -3  15   2      227.76      228.76      7.92 o
  -2  15   2        5.66        5.12      0.67 o
  -1  15   2       11.06        9.44      0.63 o
   0  15   2       47.36       45.40      1.56 o
   1  15   2      185.64      193.13      5.20 o
   2  15   2      147.24      158.12      5.62 o
   3  15   2       45.50       43.81      1.93 o
   4  15   2       22.60       25.69      1.47 o
   5  15   2       89.56       96.17      5.82 o
   6  15   2        1.65        1.60      1.01 o
   7  15   2        3.67        4.36      1.68 o
  -7  16   2        2.04        1.60      1.34 o
  -6  16   2       22.55       19.20      1.68 o
  -5  16   2      163.44      182.15      9.56 o
  -4  16   2        4.14        6.54      1.13 o
  -3  16   2       32.76       32.73      1.89 o
  -2  16   2        4.90        4.15      0.76 o
  -1  16   2       23.56       22.85      1.34 o
   0  16   2       46.02       49.63      2.43 o
   1  16   2        4.76        2.30      0.46 o
   2  16   2        8.38        8.76      0.88 o
   3  16   2       50.24       57.01      3.44 o
   4  16   2      111.28      120.40      6.45 o
   5  16   2        0.50        0.46      1.09 o
   6  16   2        2.60        2.34      1.47 o
  -6  17   2        0.01       -0.50      1.39 o
  -5  17   2       13.41       15.89      1.47 o
  -4  17   2        0.05       -0.04      0.88 o
  -3  17   2       17.60       14.80      1.34 o
  -2  17   2       43.47       43.39      2.81 o
  -1  17   2        0.24        0.55      1.18 o
   0  17   2        7.53        6.33      1.22 o
   1  17   2       14.65       12.92      1.60 o
   2  17   2        8.72        6.37      1.43 o
   3  17   2        2.84        5.91      1.43 o
   4  17   2        0.56        0.21      1.72 o
   5  17   2       18.81       17.81      3.94 o
  -5  18   2      130.46      124.38     12.16 o
  -4  18   2       26.31       18.86      2.55 o
  -3  18   2        1.07        3.56      1.51 o
  -2  18   2        9.94       11.82      1.97 o
  -1  18   2        1.32        1.43      1.18 o
   0  18   2       23.49       21.17      1.93 o
   1  18   2       29.84       32.07      2.76 o
   2  18   2        4.96        5.37      1.93 o
   3  18   2       30.45       41.12      7.34 o
  -3  19   2        1.46       -2.05      2.05 o
  -2  19   2        1.30       -2.47      2.47 o
  -1  19   2        8.15        3.94      1.68 o
   0  19   2       29.16       25.27      2.76 o
   1  19   2        6.62        6.58      3.02 o
 -12   1   3        0.33        0.08      1.13 o
 -11   1   3       53.30       60.78      2.51 o
 -10   1   3      110.86      107.78      3.18 o
  -9   1   3       33.77       37.94      1.13 o
  -8   1   3      846.12      859.71      9.23 o
  -7   1   3       62.03       58.52      0.97 o
  -6   1   3      488.10      505.61      5.62 o
  -5   1   3        4.54        6.70      0.38 o
  -4   1   3      212.33      244.40      2.39 o
  -3   1   3     1978.66     2099.55     17.23 o
  -2   1   3       19.07       20.71      0.38 o
  -1   1   3     1006.17     1033.47      8.18 o
   0   1   3      488.49      477.68      4.19 o
   1   1   3      865.03      848.85      6.96 o
   2   1   3       36.69       55.83      0.71 o
   3   1   3      306.40      386.01      3.31 o
   4   1   3        0.64        0.59      0.29 o
   5   1   3      612.99      599.88      6.03 o
   6   1   3      181.14      196.69      2.39 o
   7   1   3      110.86      101.62      1.56 o
   8   1   3       12.46        8.09      0.50 o
   9   1   3       25.93       23.94      1.09 o
  10   1   3      171.77      202.60     11.86 o
  11   1   3        2.41       -1.43      1.43 o
 -12   2   3       11.09       11.02      1.47 o
 -11   2   3        1.91        0.88      0.97 o
 -10   2   3        0.35       -0.42      0.71 o
  -9   2   3      366.54      364.12      6.83 o
  -8   2   3       64.84       53.70      1.01 o
  -7   2   3      167.17      171.49      2.05 o
  -6   2   3        4.60        4.57      0.38 o
  -5   2   3       21.97       31.95      0.59 o
  -4   2   3       15.28       18.61      0.46 o
  -3   2   3       20.53       32.86      0.46 o
  -2   2   3     1185.50     1185.09      8.81 o
  -1   2   3        8.61        7.88      0.25 o
   0   2   3       29.55       34.46      0.46 o
   1   2   3      720.50      726.39      6.03 o
   2   2   3      842.34      886.24      7.04 o
   3   2   3      685.21      711.09      5.66 o
   4   2   3        2.32        1.64      0.25 o
   5   2   3      272.15      263.88      2.64 o
   6   2   3      374.10      385.92      4.32 o
   7   2   3        0.40        0.00      0.38 o
   8   2   3        9.98        7.50      0.46 o
   9   2   3      138.54      150.41      4.66 o
  10   2   3        3.99        6.54      1.13 o
  11   2   3       10.08       10.77      1.72 o
 -12   3   3        6.23        3.39      1.26 o
 -11   3   3       11.14        8.18      1.01 o
 -10   3   3        0.01        2.22      0.84 o
  -9   3   3       67.09       63.88      1.51 o
  -8   3   3       14.33       16.65      0.67 o
  -7   3   3      259.10      264.26      3.39 o
  -6   3   3        2.61        5.16      0.38 o
  -5   3   3      246.03      240.87      2.39 o
  -4   3   3      537.37      571.67      4.99 o
  -3   3   3        2.16        2.68      0.29 o
  -2   3   3        0.78       -0.13      0.25 o
  -1   3   3      108.95      113.44      1.01 o
   0   3   3     1036.09     1037.03      8.72 o
   1   3   3        7.69        6.79      0.29 o
   2   3   3       18.84       29.84      0.50 o
   3   3   3      441.55      473.32      3.86 o
   4   3   3       19.88       14.50      0.38 o
   5   3   3      493.83      512.52      5.08 o
   6   3   3       20.75       18.78      0.50 o
   7   3   3      145.96      125.25      1.85 o
   8   3   3       57.75       59.62      1.39 o
   9   3   3       37.74       43.43      1.72 o
  10   3   3       14.35       13.08      1.47 o
  11   3   3        0.77        0.38      1.30 o
 -12   4   3        2.06        2.09      1.26 o
 -11   4   3        2.43        5.58      1.64 o
 -10   4   3      124.58      142.74      4.36 o
  -9   4   3      246.99      265.65      6.12 o
  -8   4   3       13.93       13.42      0.63 o
  -7   4   3      714.48      676.13      7.92 o
  -6   4   3       18.81       20.29      0.67 o
  -5   4   3      346.33      371.34      4.02 o
  -4   4   3      848.98      890.44      7.38 o
  -3   4   3      407.99      461.50      3.86 o
  -2   4   3      427.88      472.36      3.60 o
  -1   4   3      587.51      616.78      4.87 o
   0   4   3      994.26      943.42      7.59 o
   1   4   3     1416.73     1398.51     11.28 o
   2   4   3        2.00        3.44      0.21 o
   3   4   3       74.09       72.65      0.84 o
   4   4   3        1.70        2.18      0.25 o
   5   4   3       54.96       60.24      0.80 o
   6   4   3       47.41       54.54      0.84 o
   7   4   3       80.57       74.92      1.43 o
   8   4   3        4.51        2.09      0.46 o
   9   4   3        0.87        1.47      0.80 o
  10   4   3        0.86        1.60      1.13 o
  11   4   3       15.20       17.39      2.26 o
 -12   5   3        0.12        6.96      2.64 o
 -11   5   3       17.40       18.91      2.01 o
 -10   5   3       27.02       23.39      1.13 o
  -9   5   3       95.07      104.80      2.60 o
  -8   5   3       34.42       38.27      1.01 o
  -7   5   3     1172.86     1173.69     12.83 o
  -6   5   3       20.74       27.71      0.67 o
  -5   5   3        0.60        0.00      0.34 o
  -4   5   3      115.74      122.70      1.22 o
  -3   5   3      501.41      550.33      4.28 o
  -2   5   3      737.93      826.50      6.20 o
  -1   5   3      282.39      299.86      2.43 o
   0   5   3        3.75        3.94      0.25 o
   1   5   3        1.55        1.18      0.17 o
   2   5   3     1284.84     1397.17     10.31 o
   3   5   3        2.41        8.30      0.25 o
   4   5   3       34.82       35.17      0.55 o
   5   5   3      185.26      180.89      2.22 o
   6   5   3      518.88      567.61      6.24 o
   7   5   3      162.74      172.37      2.81 o
   8   5   3       72.54       68.37      1.85 o
   9   5   3        1.29        0.76      0.80 o
  10   5   3        6.60        8.60      1.26 o
  11   5   3        5.89        3.69      1.77 o
 -12   6   3        0.76       -0.38      1.89 o
 -11   6   3       10.29       10.27      1.34 o
 -10   6   3      152.80      160.85      6.79 o
  -9   6   3        7.97        5.75      0.59 o
  -8   6   3        2.21        1.89      0.50 o
  -7   6   3      141.59      125.97      1.68 o
  -6   6   3       16.08       19.62      0.59 o
  -5   6   3       33.22       31.78      0.63 o
  -4   6   3        2.74        3.69      0.34 o
  -3   6   3      235.22      255.26      2.13 o
  -2   6   3        6.23        9.76      0.29 o
  -1   6   3       89.44       97.13      0.97 o
   0   6   3      270.38      286.19      2.39 o
   1   6   3      783.89      799.46      6.28 o
   2   6   3        0.64        0.38      0.25 o
   3   6   3      305.84      304.47      3.10 o
   4   6   3       45.57       45.57      0.71 o
   5   6   3       13.79       12.70      0.46 o
   6   6   3      207.23      214.55      2.76 o
   7   6   3      157.52      162.32      2.97 o
   8   6   3        0.07       -0.55      0.55 o
   9   6   3        8.06        7.04      1.13 o
  10   6   3        0.09        1.18      1.39 o
 -11   7   3        8.74        8.89      1.60 o
 -10   7   3       12.77       13.46      1.34 o
  -9   7   3        0.01       -0.50      0.50 o
  -8   7   3       11.49        9.48      0.55 o
  -7   7   3        6.22        8.18      0.50 o
  -6   7   3        1.60        0.08      0.38 o
  -5   7   3       27.00       27.17      0.63 o
  -4   7   3      257.21      254.37      2.68 o
  -3   7   3      118.00      126.47      1.34 o
  -2   7   3      120.05      133.98      1.34 o
  -1   7   3        6.13        6.28      0.29 o
   0   7   3       37.42       40.91      0.55 o
   1   7   3        0.13        0.13      0.25 o
   2   7   3       62.54       69.71      0.84 o
   3   7   3       31.03       33.91      0.59 o
   4   7   3        3.31        4.66      0.34 o
   5   7   3       13.13       11.65      0.46 o
   6   7   3        0.22        0.00      0.46 o
   7   7   3      107.43       98.68      2.34 o
   8   7   3       10.21        9.31      1.05 o
   9   7   3        9.95        7.17      1.39 o
  10   7   3        0.29        0.34      1.30 o
 -11   8   3       27.93       27.46      2.30 o
 -10   8   3      112.58      124.21      5.91 o
  -9   8   3       91.82      103.16      3.81 o
  -8   8   3       66.54       58.02      1.51 o
  -7   8   3       56.83       48.67      1.09 o
  -6   8   3      463.64      479.44      5.62 o
  -5   8   3       47.91       52.02      0.84 o
  -4   8   3      177.72      181.39      1.93 o
  -3   8   3       16.53       14.63      0.34 o
  -2   8   3      774.13      842.77      7.71 o
  -1   8   3       55.88       42.72      0.63 o
   0   8   3      627.86      646.62      6.24 o
   1   8   3      333.94      362.66      3.69 o
   2   8   3        0.02       -0.08      0.29 o
   3   8   3        8.92        8.47      0.38 o
   4   8   3        1.95        2.55      0.34 o
   5   8   3       17.00       14.88      0.55 o
   6   8   3        0.00       -0.25      0.55 o
   7   8   3       37.75       36.10      1.05 o
   8   8   3       26.19       31.57      1.85 o
   9   8   3       25.47       23.48      1.85 o
  10   8   3       44.95       49.21      3.81 o
 -11   9   3        1.43       -1.47      1.47 o
 -10   9   3        0.80       -0.59      1.09 o
  -9   9   3        0.59       -0.04      0.80 o
  -8   9   3        4.00        2.64      0.50 o
  -7   9   3      257.30      258.69      4.61 o
  -6   9   3      117.56      109.29      1.81 o
  -5   9   3        0.07        0.17      0.34 o
  -4   9   3       37.88       46.45      0.71 o
  -3   9   3       24.88       27.88      0.50 o
  -2   9   3      307.75      332.39      3.39 o
  -1   9   3      233.19      250.48      2.76 o
   0   9   3      134.46      128.24      1.39 o
   1   9   3        6.86        7.04      0.38 o
   2   9   3      435.52      489.93      4.82 o
   3   9   3        4.28        6.96      0.38 o
   4   9   3       79.67       73.24      1.05 o
   5   9   3      257.57      259.20      4.23 o
   6   9   3        0.04        0.67      0.50 o
   7   9   3      154.45      165.80      5.03 o
   8   9   3      203.01      217.53      9.85 o
   9   9   3        0.14       -0.17      1.05 o
  10   9   3       65.35       70.93     10.27 o
 -10  10   3        5.63        4.99      1.13 o
  -9  10   3        7.43        6.24      0.92 o
  -8  10   3        1.96        1.09      0.71 o
  -7  10   3       10.67        7.80      0.67 o
  -6  10   3       73.48       72.94      1.39 o
  -5  10   3      106.27      107.90      1.39 o
  -4  10   3      565.42      612.54      6.03 o
  -3  10   3       67.63       64.35      0.88 o
  -2  10   3       34.04       32.62      0.67 o
  -1  10   3        5.02        4.61      0.42 o
   0  10   3       39.61       37.98      0.71 o
   1  10   3       69.32       67.37      0.92 o
   2  10   3       55.07       55.83      0.88 o
   3  10   3      151.58      152.33      1.81 o
   4  10   3      216.34      226.96      3.27 o
   5  10   3      228.74      232.99      3.90 o
   6  10   3        8.55        7.08      0.88 o
   7  10   3      134.12      139.01      5.45 o
   8  10   3       68.57       61.58      3.60 o
   9  10   3       16.80       12.83      1.93 o
 -10  11   3       62.82       68.33      4.02 o
  -9  11   3        2.04        2.30      0.84 o
  -8  11   3       68.98       71.14      3.06 o
  -7  11   3       84.78       82.63      2.76 o
  -6  11   3        6.93        4.70      0.42 o
  -5  11   3        8.68        9.06      0.42 o
  -4  11   3       25.89       19.37      0.46 o
  -3  11   3        8.39        9.39      0.50 o
  -2  11   3       30.46       30.39      0.71 o
  -1  11   3      160.86      168.18      2.13 o
   0  11   3        4.80        4.53      0.38 o
   1  11   3      263.75      269.25      3.14 o
   2  11   3       72.20       73.11      1.09 o
   3  11   3       20.64       21.67      0.59 o
   4  11   3       29.79       27.12      0.59 o
   5  11   3        0.27        0.38      0.55 o
   6  11   3        4.12        3.56      0.80 o
   7  11   3       10.00       11.65      1.30 o
   8  11   3      155.63      177.11     10.44 o
   9  11   3        3.13        4.57      3.35 o
 -10  12   3       39.15       41.33      4.57 o
  -9  12   3        1.56        1.39      1.18 o
  -8  12   3       35.05       39.07      1.77 o
  -7  12   3       42.62       41.12      1.60 o
  -6  12   3      251.32      254.37      6.45 o
  -5  12   3        0.56       -0.29      0.29 o
  -4  12   3        0.08        0.50      0.21 o
  -3  12   3       53.89       48.54      1.09 o
  -2  12   3        2.46        2.39      0.46 o
  -1  12   3       32.47       28.51      0.71 o
   0  12   3       91.78       88.79      1.43 o
   1  12   3      101.38      107.10      1.89 o
   2  12   3      142.63      148.44      2.26 o
   3  12   3       16.60       13.42      0.50 o
   4  12   3      124.30      126.64      2.55 o
   5  12   3        0.00        0.38      0.63 o
   6  12   3       49.63       47.04      2.60 o
   7  12   3       56.29       63.01      4.15 o
   8  12   3        6.81        8.81      1.60 o
  -9  13   3        3.07        1.51      1.26 o
  -8  13   3        8.98        7.42      1.01 o
  -7  13   3        5.78        5.54      0.84 o
  -6  13   3      105.06      106.94      3.39 o
  -5  13   3       75.01       70.81      2.01 o
  -4  13   3       84.11       85.35      2.13 o
  -3  13   3      110.98      109.78      2.34 o
  -2  13   3        0.63        1.60      0.55 o
  -1  13   3       65.83       62.04      1.39 o
   0  13   3        1.75        1.77      0.59 o
   1  13   3        2.45        2.13      0.55 o
   2  13   3        2.12        2.22      0.50 o
   3  13   3        7.17        7.59      0.50 o
   4  13   3      340.36      363.16     12.33 o
   5  13   3       67.51       65.52      2.81 o
   6  13   3       14.23       14.80      1.47 o
   7  13   3       15.76       18.82      2.13 o
   8  13   3       65.33       67.03      6.66 o
  -8  14   3        0.43        0.17      1.01 o
  -7  14   3        6.71        6.54      0.88 o
  -6  14   3       31.22       31.44      1.64 o
  -5  14   3      127.62      143.41      5.24 o
  -4  14   3      212.19      214.00      6.49 o
  -3  14   3      116.42      114.15      3.14 o
  -2  14   3       72.48       70.18      2.05 o
  -1  14   3       12.03       11.86      0.76 o
   0  14   3        8.63        7.38      0.71 o
   1  14   3      137.79      144.00      4.74 o
   2  14   3        3.44        3.31      0.59 o
   3  14   3      251.38      268.92      7.88 o
   4  14   3        1.81        1.81      1.01 o
   5  14   3        4.56        3.02      1.13 o
   6  14   3       27.67       27.08      1.97 o
   7  14   3        3.05        2.55      1.43 o
  -8  15   3       38.57       38.99      3.52 o
  -7  15   3        1.08        0.38      1.18 o
  -6  15   3        0.01        0.29      1.09 o
  -5  15   3       10.39       13.29      1.22 o
  -4  15   3       94.34       93.99      5.24 o
  -3  15   3       25.79       23.81      1.43 o
  -2  15   3       95.51      100.32      4.07 o
  -1  15   3       65.89       65.40      2.85 o
   0  15   3       23.01       20.12      1.22 o
   1  15   3       27.32       27.92      1.47 o
   2  15   3       21.26       20.38      1.18 o
   3  15   3       23.38       22.89      1.56 o
   4  15   3        4.69        4.19      1.18 o
   5  15   3        6.08        5.12      1.18 o
   6  15   3        0.68       -0.17      1.39 o
  -7  16   3        4.92        3.06      1.34 o
  -6  16   3        7.63        3.02      1.18 o
  -5  16   3        0.66        1.51      1.05 o
  -4  16   3        0.00       -0.59      1.01 o
  -3  16   3        4.19        1.30      0.92 o
  -2  16   3        6.35        4.99      0.88 o
  -1  16   3        5.56        3.77      0.84 o
   0  16   3        0.07        0.67      0.76 o
   1  16   3        3.05        1.93      0.71 o
   2  16   3        1.96        1.68      0.76 o
   3  16   3       45.99       49.97      3.44 o
   4  16   3        6.88        5.08      1.26 o
   5  16   3        0.00        1.51      1.09 o
  -6  17   3       27.67       25.44      2.68 o
  -5  17   3      144.83      141.02      8.47 o
  -4  17   3        2.36        3.18      1.01 o
  -3  17   3        5.12        3.18      0.97 o
  -2  17   3       53.48       53.95      3.23 o
  -1  17   3        0.00        0.84      0.88 o
   0  17   3       58.14       57.72      3.60 o
   1  17   3        0.07       -0.17      0.71 o
   2  17   3       88.71       99.22      6.96 o
   3  17   3       70.18       75.58      5.45 o
   4  17   3       80.34       85.94      5.95 o
  -4  18   3       27.81       16.23      2.55 o
  -3  18   3       13.67       13.79      1.93 o
  -2  18   3        8.55        7.34      1.51 o
  -1  18   3       93.65       97.22      6.75 o
   0  18   3        9.01        8.13      1.64 o
   1  18   3       23.64       25.32      3.98 o
   2  18   3        3.88        4.95      2.76 o
  -1  19   3        4.03       -1.60      3.44 o
 -12   0   4       14.70       14.33      1.72 o
 -11   0   4        4.62        8.68      1.47 o
 -10   0   4       73.72       74.54      3.60 o
  -9   0   4        0.00        1.72      0.67 o
  -8   0   4      514.32      496.51      9.48 o
  -7   0   4        0.12        1.05      0.67 o
  -6   0   4      679.23      723.34     10.98 o
  -5   0   4      137.94      144.92      2.43 o
  -4   0   4      188.98      196.23      2.60 o
  -3   0   4      115.94       99.01      1.30 o
  -2   0   4     3537.99     3626.24     39.11 o
  -1   0   4      770.92      760.23      8.60 o
   0   0   4       90.97       69.50      1.26 o
   1   0   4      193.38      161.60      2.26 o
   2   0   4      191.29      202.35      2.72 o
   3   0   4      102.83      113.77      1.72 o
   4   0   4        3.84        1.39      0.59 o
   5   0   4       69.72       40.95      1.09 o
   6   0   4      250.54      248.34      4.11 o
   7   0   4      185.75      163.86      3.86 o
   8   0   4       40.63       36.18      1.47 o
   9   0   4       25.92       24.86      1.81 o
  10   0   4       42.44       47.21      5.16 o
 -12   1   4       13.30       11.19      1.26 o
 -11   1   4       26.69       25.36      1.47 o
 -10   1   4       71.14       70.39      2.43 o
  -9   1   4      353.43      361.31      5.82 o
  -8   1   4      594.00      571.46      7.59 o
  -7   1   4        0.01        1.72      0.46 o
  -6   1   4        5.51        4.99      0.50 o
  -5   1   4        0.30        0.38      0.42 o
  -4   1   4     1173.77     1246.38      9.85 o
  -3   1   4      867.39      933.73      7.17 o
  -2   1   4        2.27        1.22      0.29 o
  -1   1   4      313.83      344.38      2.89 o
   0   1   4     1171.22     1201.23     10.10 o
   1   1   4      518.63      581.86      5.12 o
   2   1   4      152.33      138.08      1.39 o
   3   1   4       12.95       13.46      0.42 o
   4   1   4       10.90        7.34      0.42 o
   5   1   4     1019.22     1075.26     10.44 o
   6   1   4      232.02      211.40      2.26 o
   7   1   4        0.19        0.42      0.38 o
   8   1   4        7.29        6.07      0.59 o
   9   1   4        5.60        6.70      0.92 o
  10   1   4        0.84        1.47      1.18 o
 -12   2   4        0.14        1.56      1.09 o
 -11   2   4       14.37       13.83      1.22 o
 -10   2   4        1.62        0.04      0.88 o
  -9   2   4       81.52       77.39      2.05 o
  -8   2   4       90.44       75.16      1.43 o
  -7   2   4       11.59        9.31      0.50 o
  -6   2   4        0.00       -0.46      0.46 o
  -5   2   4       35.26       41.50      0.76 o
  -4   2   4        0.04       -0.34      0.34 o
  -3   2   4       22.63       27.75      0.42 o
  -2   2   4       10.06       17.90      0.38 o
  -1   2   4     1509.70     1558.27     12.12 o
   0   2   4       61.13       56.30      0.67 o
   1   2   4        8.17        5.99      0.25 o
   2   2   4      233.08      237.64      2.26 o
   3   2   4       19.54       24.99      0.55 o
   4   2   4      885.78      896.72      9.02 o
   5   2   4       44.84       45.40      0.67 o
   6   2   4       94.47       97.55      1.22 o
   7   2   4       15.28        9.52      0.42 o
   8   2   4        9.31       12.45      0.59 o
   9   2   4        8.68       11.32      1.05 o
  10   2   4        2.26        5.20      1.30 o
 -12   3   4        7.99       10.02      1.56 o
 -11   3   4        0.38        0.42      0.88 o
 -10   3   4        0.08        0.17      0.88 o
  -9   3   4      681.58      709.80     15.72 o
  -8   3   4       76.11       67.82      1.51 o
  -7   3   4      209.44      230.48      2.89 o
  -6   3   4       50.96       51.61      0.88 o
  -5   3   4      430.43      472.02      5.08 o
  -4   3   4      137.66      150.45      1.43 o
  -3   3   4      624.38      716.17      5.45 o
  -2   3   4        3.82        4.70      0.25 o
  -1   3   4      128.09      141.02      1.26 o
   0   3   4     1900.74     1988.46     17.19 o
   1   3   4      104.13      154.31      1.60 o
   2   3   4      368.75      378.04      3.39 o
   3   3   4        0.88        1.05      0.34 o
   4   3   4      378.28      379.96      3.60 o
   5   3   4      396.24      416.61      4.15 o
   6   3   4      719.80      675.68      7.59 o
   7   3   4       10.26       12.33      0.42 o
   8   3   4        3.50        2.85      0.50 o
   9   3   4       12.26       18.57      1.51 o
  10   3   4        2.16        2.68      1.09 o
 -12   4   4       32.45       32.07      3.23 o
 -11   4   4        0.55        0.46      1.05 o
 -10   4   4        0.24       -0.13      0.88 o
  -9   4   4        4.66        4.74      0.71 o
  -8   4   4       94.90       91.93      2.05 o
  -7   4   4      112.59      119.47      1.68 o
  -6   4   4       18.71       14.38      0.50 o
  -5   4   4        0.02        0.08      0.38 o
  -4   4   4      248.11      262.34      2.26 o
  -3   4   4       26.76       27.88      0.46 o
  -2   4   4       19.32       28.64      0.50 o
  -1   4   4      562.47      582.36      4.57 o
   0   4   4      520.56      556.04      4.66 o
   1   4   4       22.78       21.80      0.42 o
   2   4   4       56.99       46.83      0.67 o
   3   4   4       10.84       10.02      0.38 o
   4   4   4       90.61      102.83      1.18 o
   5   4   4       34.99       28.51      0.50 o
   6   4   4       55.88       52.52      0.92 o
   7   4   4       18.59       19.83      0.55 o
   8   4   4        3.75        2.68      0.67 o
   9   4   4       60.94       61.24      3.18 o
  10   4   4       17.10       18.99      2.09 o
 -12   5   4        3.37        1.93      1.51 o
 -11   5   4       72.79       73.70      4.19 o
 -10   5   4       21.06       22.26      1.18 o
  -9   5   4       12.38        9.52      0.67 o
  -8   5   4      368.22      356.78      6.41 o
  -7   5   4        0.53        0.97      0.38 o
  -6   5   4       13.60       17.23      0.55 o
  -5   5   4       20.81       13.91      0.46 o
  -4   5   4       74.20       69.67      0.88 o
  -3   5   4      585.74      642.39      5.08 o
  -2   5   4       29.34       21.63      0.46 o
  -1   5   4        0.05        0.13      0.21 o
   0   5   4       16.42       18.99      0.38 o
   1   5   4       69.43       84.97      0.92 o
   2   5   4       48.27       52.23      0.76 o
   3   5   4        2.95        3.94      0.38 o
   4   5   4       19.84       22.72      0.46 o
   5   5   4       56.78       50.31      0.76 o
   6   5   4        0.52        0.55      0.34 o
   7   5   4        6.71        4.74      0.50 o
   8   5   4       35.74       40.70      1.60 o
   9   5   4       17.82       18.74      1.85 o
  10   5   4       10.38       13.75      1.89 o
 -12   6   4       49.70       46.99      4.36 o
 -11   6   4        8.49        9.39      1.43 o
 -10   6   4       57.25       61.79      2.64 o
  -9   6   4       62.69       60.11      1.77 o
  -8   6   4       14.68       12.45      0.59 o
  -7   6   4        0.87        0.00      0.55 o
  -6   6   4       34.20       48.83      0.88 o
  -5   6   4       59.98       52.65      0.84 o
  -4   6   4        4.43        4.82      0.34 o
  -3   6   4        4.25        7.34      0.34 o
  -2   6   4        2.52        3.56      0.29 o
  -1   6   4      900.96      910.48      6.70 o
   0   6   4      261.99      286.70      2.30 o
   1   6   4      180.82      181.43      2.01 o
   2   6   4       24.24       29.34      0.55 o
   3   6   4      543.96      547.48      5.75 o
   4   6   4      320.34      335.41      3.65 o
   5   6   4        9.43        5.75      0.38 o
   6   6   4      376.65      364.75      5.58 o
   7   6   4      100.73       90.75      2.51 o
   8   6   4       55.56       69.42      2.72 o
   9   6   4        3.33        2.39      1.39 o
  10   6   4        8.86       13.46      3.18 o
 -11   7   4      116.21      127.19      7.71 o
 -10   7   4       98.62      105.81      4.66 o
  -9   7   4        0.92        0.84      0.63 o
  -8   7   4       67.82       70.14      1.72 o
  -7   7   4        0.10       -0.08      0.50 o
  -6   7   4        3.49        4.11      0.38 o
  -5   7   4     1467.26     1513.96     15.68 o
  -4   7   4      103.37       98.18      1.18 o
  -3   7   4        2.76        2.68      0.29 o
  -2   7   4      365.87      396.48      3.98 o
  -1   7   4       22.90       25.40      0.46 o
   0   7   4      117.09      104.55      1.13 o
   1   7   4      406.59      453.70      4.53 o
   2   7   4      253.23      286.49      2.97 o
   3   7   4       44.96       45.90      0.71 o
   4   7   4      379.51      395.77      4.28 o
   5   7   4       28.00       22.05      0.59 o
   6   7   4       35.14       38.69      0.92 o
   7   7   4      308.12      331.09      9.68 o
   8   7   4       53.52       62.55      3.18 o
   9   7   4        0.02       -1.13      1.77 o
  10   7   4        1.38        4.66      2.81 o
 -11   8   4        1.17        1.09      1.26 o
 -10   8   4      100.85      107.95      5.82 o
  -9   8   4       47.20       45.23      1.81 o
  -8   8   4        0.69        0.76      0.50 o
  -7   8   4       69.62       71.64      1.56 o
  -6   8   4       33.97       32.28      0.76 o
  -5   8   4        2.25        0.71      0.34 o
  -4   8   4      246.58      247.00      2.55 o
  -3   8   4       16.10       17.19      0.46 o
  -2   8   4       21.98       24.15      0.55 o
  -1   8   4      112.66      127.69      1.47 o
   0   8   4        0.52        2.30      0.29 o
   1   8   4        0.78        0.13      0.25 o
   2   8   4       33.65       37.22      0.67 o
   3   8   4        1.85        2.43      0.34 o
   4   8   4       17.58       14.67      0.46 o
   5   8   4      151.15      157.28      2.68 o
   6   8   4       35.13       35.72      1.05 o
   7   8   4       55.48       56.88      1.97 o
   8   8   4       17.18       14.25      1.22 o
   9   8   4        0.14        0.46      1.68 o
 -11   9   4       40.90       47.71      3.81 o
 -10   9   4        0.22        0.71      1.09 o
  -9   9   4        9.52        9.27      1.01 o
  -8   9   4       26.88       26.20      1.22 o
  -7   9   4      140.39      137.41      3.18 o
  -6   9   4        2.88        2.97      0.42 o
  -5   9   4        1.60        2.47      0.34 o
  -4   9   4      266.92      260.99      2.64 o
  -3   9   4      101.65       97.43      1.18 o
  -2   9   4       28.76       26.62      0.55 o
  -1   9   4        0.52        1.09      0.29 o
   0   9   4        6.12        5.37      0.34 o
   1   9   4      104.14      108.70      1.26 o
   2   9   4       33.04       31.74      0.55 o
   3   9   4        3.05        2.97      0.25 o
   4   9   4       53.75       49.42      1.01 o
   5   9   4        2.90        4.02      0.46 o
   6   9   4        3.52        3.52      0.67 o
   7   9   4       43.11       53.49      2.22 o
   8   9   4       15.53       15.85      1.72 o
   9   9   4        5.59        2.13      1.85 o
 -10  10   4        1.07        1.01      1.18 o
  -9  10   4       42.40       42.00      2.30 o
  -8  10   4       10.35        9.23      0.71 o
  -7  10   4       16.22       14.42      0.67 o
  -6  10   4        0.86        1.47      0.38 o
  -5  10   4       62.68       54.29      0.97 o
  -4  10   4      116.00      112.31      1.39 o
  -3  10   4      104.00       96.04      1.22 o
  -2  10   4        8.35        7.84      0.34 o
  -1  10   4       15.73       16.65      0.42 o
   0  10   4      489.34      522.62      5.03 o
   1  10   4        8.87        5.66      0.38 o
   2  10   4       26.35       28.38      0.55 o
   3  10   4      262.09      268.79      4.02 o
   4  10   4       16.58       14.46      0.46 o
   5  10   4       14.64       10.56      0.63 o
   6  10   4        0.75       -0.63      0.67 o
   7  10   4      205.57      224.91      8.09 o
   8  10   4       21.14       21.05      2.60 o
 -10  11   4       83.99       90.13      5.58 o
  -9  11   4        8.75        8.39      1.01 o
  -8  11   4       23.89       24.06      1.34 o
  -7  11   4       26.79       29.26      1.22 o
  -6  11   4      137.78      144.92      2.81 o
  -5  11   4       55.01       53.66      1.01 o
  -4  11   4      125.34      116.42      1.89 o
  -3  11   4      335.73      365.04      4.99 o
  -2  11   4      214.07      221.05      2.89 o
  -1  11   4        0.70        0.46      0.38 o
   0  11   4       13.90       11.32      0.46 o
   1  11   4       15.18       16.18      0.42 o
   2  11   4        0.87        0.67      0.34 o
   3  11   4        2.27        3.18      0.34 o
   4  11   4      124.69      127.15      2.68 o
   5  11   4        0.66        1.18      0.67 o
   6  11   4        1.84       -0.55      0.76 o
   7  11   4       39.52       38.36      2.43 o
   8  11   4        0.28       -1.64      1.64 o
  -9  12   4       41.84       39.45      2.34 o
  -8  12   4       18.58       20.38      1.34 o
  -7  12   4       10.67        9.10      0.92 o
  -6  12   4        0.81        1.01      0.63 o
  -5  12   4        0.25       -0.34      0.42 o
  -4  12   4        1.64        1.60      0.29 o
  -3  12   4       66.20       69.50      1.47 o
  -2  12   4       21.74       20.12      0.71 o
  -1  12   4      113.56      114.19      2.05 o
   0  12   4      199.70      218.32      3.69 o
   1  12   4       11.92       11.02      0.38 o
   2  12   4        0.22        0.29      0.34 o
   3  12   4       21.11       17.77      0.59 o
   4  12   4       62.69       54.58      1.89 o
   5  12   4       35.39       32.95      1.60 o
   6  12   4       46.07       49.30      2.76 o
   7  12   4        7.02        6.96      1.34 o
   8  12   4       27.11       18.70      3.65 o
  -9  13   4        3.76        3.56      1.18 o
  -8  13   4        1.84        0.21      0.92 o
  -7  13   4        6.54        5.95      0.80 o
  -6  13   4       10.60        8.18      0.84 o
  -5  13   4       35.88       36.97      1.60 o
  -4  13   4       15.44       10.48      0.84 o
  -3  13   4        6.65        6.49      0.71 o
  -2  13   4       89.69       85.94      2.60 o
  -1  13   4      127.09      123.96      3.81 o
   0  13   4       36.33       35.72      1.30 o
   1  13   4        1.17        0.97      0.59 o
   2  13   4       66.14       64.81      1.77 o
   3  13   4        4.19        2.26      0.50 o
   4  13   4        0.50       -0.25      1.13 o
   5  13   4       62.20       61.71      3.56 o
   6  13   4        2.85        4.19      1.26 o
   7  13   4       13.66       10.60      1.43 o
  -8  14   4        0.02        0.29      0.92 o
  -7  14   4        6.64        6.58      0.88 o
  -6  14   4       31.71       35.76      2.05 o
  -5  14   4        0.97        1.13      0.92 o
  -4  14   4       67.42       69.29      3.06 o
  -3  14   4        0.81       -0.63      0.88 o
  -2  14   4        0.47       -0.25      0.84 o
  -1  14   4        0.43       -0.04      0.76 o
   0  14   4       90.00       97.72      3.44 o
   1  14   4        3.60        2.89      0.71 o
   2  14   4        7.05        6.75      0.76 o
   3  14   4        4.28        3.14      1.18 o
   4  14   4       23.35       22.64      1.85 o
   5  14   4       30.72       33.95      2.60 o
   6  14   4        5.79        4.40      1.39 o
  -7  15   4      119.27      137.24      7.63 o
  -6  15   4        6.39        6.41      1.05 o
  -5  15   4        0.07        0.76      0.97 o
  -4  15   4       40.69       45.36      2.55 o
  -3  15   4        8.94        9.44      1.18 o
  -2  15   4       69.84       76.88      3.31 o
  -1  15   4       34.05       33.03      1.72 o
   0  15   4       48.74       46.24      2.18 o
   1  15   4       22.83       25.86      1.43 o
   2  15   4       12.77       11.28      1.05 o
   3  15   4        0.30        1.64      1.09 o
   4  15   4        0.01        2.60      1.09 o
   5  15   4       10.90       10.69      1.47 o
   6  15   4        2.14        3.98      1.81 o
  -6  16   4        0.09        0.63      1.26 o
  -5  16   4        2.31        1.60      1.30 o
  -4  16   4       40.68       42.38      2.68 o
  -3  16   4       14.92       16.48      1.56 o
  -2  16   4       19.62       22.59      1.68 o
  -1  16   4       47.85       47.12      2.55 o
   0  16   4        7.60        6.20      1.09 o
   1  16   4       47.89       48.58      2.93 o
   2  16   4      117.26      131.04      8.97 o
   3  16   4      106.59      109.67      7.46 o
   4  16   4       21.29       20.33      2.01 o
   5  16   4       29.54       28.64      3.44 o
  -5  17   4        5.33        7.71      1.51 o
  -4  17   4       16.75       16.18      1.60 o
  -3  17   4        0.83       -0.25      1.09 o
  -2  17   4       31.48       31.44      2.09 o
  -1  17   4        3.18        3.23      1.05 o
   0  17   4        1.17        0.88      1.22 o
   1  17   4       38.25       41.08      3.65 o
   2  17   4       72.70       75.16      6.16 o
   3  17   4       18.77       20.04      2.30 o
  -3  18   4       65.31       58.61      9.02 o
  -2  18   4        1.13       -1.34      2.13 o
  -1  18   4        7.62        7.00      2.30 o
   0  18   4        6.28        2.85      1.72 o
 -12   1   5        2.19        2.22      0.92 o
 -11   1   5        1.12       -0.25      0.92 o
 -10   1   5       99.49       92.35      3.06 o
  -9   1   5       55.87       57.85      1.72 o
  -8   1   5        8.71       10.02      0.67 o
  -7   1   5      388.19      378.76      4.45 o
  -6   1   5       74.68       72.14      1.18 o
  -5   1   5       15.42       16.98      0.50 o
  -4   1   5       79.83       92.94      1.13 o
  -3   1   5      208.93      225.32      2.09 o
  -2   1   5      250.89      242.59      2.22 o
  -1   1   5     1272.48     1412.17     11.02 o
   0   1   5       72.80       84.64      1.01 o
   1   1   5      232.87      237.10      2.18 o
   2   1   5       79.06       70.68      0.97 o
   3   1   5       53.01       52.86      0.84 o
   4   1   5      545.88      528.87      5.75 o
   5   1   5     1091.72     1088.92     11.49 o
   6   1   5       16.83        8.64      0.50 o
   7   1   5       19.31       17.48      0.67 o
   8   1   5        0.00        1.34      0.76 o
   9   1   5       14.21       14.08      1.30 o
  10   1   5      121.45      152.88     11.74 o
 -12   2   5       18.26       13.08      1.97 o
 -11   2   5       54.82       50.52      2.47 o
 -10   2   5       90.25       87.95      2.93 o
  -9   2   5      238.06      224.61      5.08 o
  -8   2   5       14.12       12.37      0.67 o
  -7   2   5       15.94        9.18      0.55 o
  -6   2   5      312.84      298.18      3.35 o
  -5   2   5       67.93       66.74      0.92 o
  -4   2   5      287.64      333.18      3.35 o
  -3   2   5      161.25      137.62      1.30 o
  -2   2   5     1429.68     1520.41     11.91 o
  -1   2   5      348.31      350.67      2.93 o
   0   2   5       35.69       53.99      0.71 o
   1   2   5      209.39      195.01      1.77 o
   2   2   5       53.96       50.52      0.80 o
   3   2   5       10.65       10.65      0.46 o
   4   2   5      173.07      187.42      2.26 o
   5   2   5      214.07      181.43      2.18 o
   6   2   5        9.30        4.87      0.46 o
   7   2   5       17.46       11.57      0.59 o
   8   2   5        0.04       -0.50      0.80 o
   9   2   5        2.29        2.93      1.13 o
  10   2   5        0.23        3.48      1.97 o
 -12   3   5       38.15       41.92      3.94 o
 -11   3   5       17.11       16.86      1.39 o
 -10   3   5      101.90      108.58      3.73 o
  -9   3   5       41.65       41.67      1.34 o
  -8   3   5       44.73       49.93      1.22 o
  -7   3   5       48.85       42.63      0.84 o
  -6   3   5      242.58      215.51      2.43 o
  -5   3   5      391.97      393.85      3.98 o
  -4   3   5       30.48       26.49      0.50 o
  -3   3   5      233.10      227.25      2.30 o
  -2   3   5        0.58        0.42      0.29 o
  -1   3   5       13.01        9.35      0.34 o
   0   3   5      208.79      230.35      2.13 o
   1   3   5       30.63       33.49      0.63 o
   2   3   5       24.90       24.74      0.59 o
   3   3   5       35.55       33.45      0.67 o
   4   3   5       90.59       72.77      1.09 o
   5   3   5      267.51      284.47      3.31 o
   6   3   5        9.20        9.93      0.46 o
   7   3   5        1.63        0.84      0.50 o
   8   3   5       14.39       15.64      1.18 o
   9   3   5      138.97      145.46      8.72 o
  10   3   5        2.39        3.60      2.47 o
 -12   4   5       65.01       59.86      4.57 o
 -11   4   5       60.79       56.88      2.85 o
 -10   4   5      133.91      139.85      5.12 o
  -9   4   5        0.28        0.13      0.71 o
  -8   4   5        1.40        1.47      0.46 o
  -7   4   5        6.71        7.67      0.50 o
  -6   4   5      454.55      426.92      4.49 o
  -5   4   5      878.26      931.77      8.97 o
  -4   4   5        0.52       -0.13      0.34 o
  -3   4   5      939.09      963.75      9.27 o
  -2   4   5      833.13      865.19      8.34 o
  -1   4   5      157.49      158.08      1.43 o
   0   4   5       85.32       80.95      1.09 o
   1   4   5      450.50      464.64      4.95 o
   2   4   5      258.54      269.00      3.10 o
   3   4   5       12.08       10.56      0.50 o
   4   4   5      907.64      888.12      9.80 o
   5   4   5        0.68       -0.34      0.38 o
   6   4   5      260.25      271.23      4.11 o
   7   4   5       67.17       65.48      2.30 o
   8   4   5        2.48        1.30      0.80 o
   9   4   5       33.64       41.42      3.27 o
 -11   5   5        0.18        0.50      1.05 o
 -10   5   5       41.47       33.66      1.72 o
  -9   5   5       28.74       27.08      1.22 o
  -8   5   5       31.56       29.68      1.01 o
  -7   5   5       55.43       51.48      1.09 o
  -6   5   5       64.88       60.11      0.92 o
  -5   5   5       19.93       16.23      0.46 o
  -4   5   5      342.21      346.98      3.31 o
  -3   5   5       51.82       52.02      0.76 o
  -2   5   5       87.16       87.28      1.05 o
  -1   5   5       27.54       41.25      0.59 o
   0   5   5      139.10      160.89      1.77 o
   1   5   5        2.21        1.68      0.34 o
   2   5   5      169.65      156.19      1.93 o
   3   5   5      143.85      153.85      2.01 o
   4   5   5      106.48       99.52      1.47 o
   5   5   5      138.76      134.65      2.13 o
   6   5   5       55.10       62.00      1.51 o
   7   5   5       11.36       12.62      0.92 o
   8   5   5        0.80        2.22      0.88 o
   9   5   5        0.09        2.01      1.39 o
 -11   6   5       12.59       11.23      1.64 o
 -10   6   5      132.10      131.17      5.29 o
  -9   6   5        0.81        0.38      0.76 o
  -8   6   5       58.65       54.04      1.68 o
  -7   6   5       42.30       41.54      0.97 o
  -6   6   5      398.97      403.52      4.32 o
  -5   6   5      187.22      185.29      2.05 o
  -4   6   5       35.72       28.05      0.55 o
  -3   6   5        0.31        0.71      0.38 o
  -2   6   5       14.49       18.06      0.42 o
  -1   6   5        9.11       10.86      0.38 o
   0   6   5      183.83      185.08      1.97 o
   1   6   5        2.25        2.60      0.38 o
   2   6   5      194.84      187.26      2.34 o
   3   6   5      849.30      901.33      9.31 o
   4   6   5       80.64       66.95      1.05 o
   5   6   5       38.68       29.55      0.80 o
   6   6   5        3.49        3.73      0.67 o
   7   6   5       24.38       25.03      1.34 o
   8   6   5       10.58       13.79      1.81 o
   9   6   5        6.09        3.02      1.56 o
 -11   7   5        0.83        1.51      1.22 o
 -10   7   5      185.58      192.04      8.47 o
  -9   7   5       75.71       79.39      2.89 o
  -8   7   5      101.77      112.18      2.89 o
  -7   7   5        5.11        5.12      0.50 o
  -6   7   5       63.76       49.46      0.97 o
  -5   7   5        8.66        5.75      0.38 o
  -4   7   5      664.45      726.06      7.08 o
  -3   7   5      239.69      229.76      2.72 o
  -2   7   5       93.87       98.51      1.18 o
  -1   7   5      171.34      172.21      1.85 o
   0   7   5        1.43        0.08      0.34 o
   1   7   5        7.44        6.37      0.42 o
   2   7   5       44.19       46.20      0.80 o
   3   7   5       99.68       93.28      1.30 o
   4   7   5        0.59        1.30      0.42 o
   5   7   5       38.12       33.41      0.92 o
   6   7   5       72.70       71.39      2.09 o
   7   7   5        1.49        1.56      0.88 o
   8   7   5       17.95       16.10      1.77 o
   9   7   5        4.91        2.85      2.09 o
 -11   8   5        6.34        5.78      1.47 o
 -10   8   5       40.73       44.47      2.60 o
  -9   8   5      104.07      121.78      4.53 o
  -8   8   5       24.11       20.33      1.09 o
  -7   8   5       10.25       12.33      0.63 o
  -6   8   5       92.91       83.59      1.47 o
  -5   8   5       26.94       34.50      0.67 o
  -4   8   5       33.61       40.87      0.71 o
  -3   8   5      169.18      164.75      1.97 o
  -2   8   5        0.92        1.56      0.34 o
  -1   8   5      605.81      676.47      6.87 o
   0   8   5        2.18        2.13      0.29 o
   1   8   5       14.33       14.29      0.46 o
   2   8   5        6.63        7.08      0.42 o
   3   8   5       29.81       30.48      0.67 o
   4   8   5      355.50      356.15      6.41 o
   5   8   5        3.95        3.65      0.55 o
   6   8   5       11.31       11.95      0.88 o
   7   8   5        3.05        4.23      0.80 o
   8   8   5       14.69       13.54      1.47 o
   9   8   5       19.79       18.02      2.89 o
 -10   9   5        3.42        1.18      1.05 o
  -9   9   5        0.41        0.92      0.80 o
  -8   9   5        0.30        0.88      0.67 o
  -7   9   5       48.92       48.33      1.39 o
  -6   9   5       90.06       86.53      1.47 o
  -5   9   5        2.91        2.09      0.38 o
  -4   9   5       56.86       52.90      0.92 o
  -3   9   5      158.93      162.95      2.05 o
  -2   9   5      119.91      117.13      1.60 o
  -1   9   5       10.03       10.44      0.42 o
   0   9   5      177.56      166.68      1.81 o
   1   9   5       42.14       39.70      0.67 o
   2   9   5      390.48      423.94      5.33 o
   3   9   5      435.35      455.05      7.46 o
   4   9   5      101.81       99.81      2.51 o
   5   9   5       25.94       20.54      0.92 o
   6   9   5        0.05        0.97      0.84 o
   7   9   5        6.79       10.81      1.13 o
   8   9   5        0.00       -0.76      1.34 o
 -10  10   5        1.25        1.81      1.26 o
  -9  10   5       38.89       39.62      2.13 o
  -8  10   5        0.56        0.34      0.67 o
  -7  10   5       66.92       67.82      1.89 o
  -6  10   5       53.98       47.58      1.13 o
  -5  10   5      107.29      102.58      1.64 o
  -4  10   5       61.10       55.92      1.13 o
  -3  10   5       18.50       22.97      0.63 o
  -2  10   5      153.54      149.95      1.89 o
  -1  10   5        3.27        3.90      0.34 o
   0  10   5      102.35      104.80      1.30 o
   1  10   5       75.27       73.24      1.26 o
   2  10   5      203.55      210.23      3.52 o
   3  10   5       98.14      100.11      2.01 o
   4  10   5      319.59      328.87      7.59 o
   5  10   5       17.77       17.11      1.18 o
   6  10   5        2.65        2.01      1.01 o
   7  10   5       40.99       48.75      3.02 o
   8  10   5       15.30       15.51      1.93 o
 -10  11   5       16.38       15.09      2.18 o
  -9  11   5       40.74       41.75      2.30 o
  -8  11   5       52.21       60.53      2.85 o
  -7  11   5        2.21        1.34      0.59 o
  -6  11   5       28.57       27.25      0.97 o
  -5  11   5       38.84       35.68      0.92 o
  -4  11   5       53.12       53.95      1.05 o
  -3  11   5        5.64        7.25      0.42 o
  -2  11   5        1.01        0.84      0.34 o
  -1  11   5       18.16       20.12      0.55 o
   0  11   5       17.27       18.65      0.55 o
   1  11   5        1.37        1.34      0.25 o
   2  11   5        0.98        0.67      0.46 o
   3  11   5        3.99        3.77      0.55 o
   4  11   5        0.00       -0.46      0.63 o
   5  11   5        9.13        8.34      1.34 o
   6  11   5        0.31        1.56      1.30 o
   7  11   5        6.81        7.42      1.26 o
  -9  12   5       37.93       44.56      3.02 o
  -8  12   5       46.04       52.31      2.51 o
  -7  12   5        2.44        3.18      0.67 o
  -6  12   5        1.15        0.34      0.84 o
  -5  12   5      110.72      106.14      3.39 o
  -4  12   5        0.58        0.38      0.42 o
  -3  12   5        0.71        0.34      0.25 o
  -2  12   5       14.29       11.32      0.71 o
  -1  12   5       14.88       11.65      0.67 o
   0  12   5      141.46      145.84      3.31 o
   1  12   5      102.13      102.11      2.09 o
   2  12   5        0.51        0.00      0.71 o
   3  12   5        3.16        1.72      0.63 o
   4  12   5       44.94       46.32      2.26 o
   5  12   5       67.92       70.64      3.65 o
   6  12   5        0.16        0.34      1.18 o
   7  12   5       20.19       18.99      1.97 o
  -8  13   5       24.27       25.86      1.77 o
  -7  13   5        1.52        0.25      0.92 o
  -6  13   5       23.23       21.09      1.30 o
  -5  13   5      123.61      130.08      4.78 o
  -4  13   5        0.59        2.89      0.92 o
  -3  13   5      188.11      193.09      6.24 o
  -2  13   5       67.95       68.83      2.34 o
  -1  13   5        8.81        6.33      0.80 o
   0  13   5      369.15      404.07     10.44 o
   1  13   5      358.71      394.93     12.20 o
   2  13   5      162.08      165.04      5.41 o
   3  13   5      160.88      161.35      7.50 o
   4  13   5       18.70       17.32      1.60 o
   5  13   5      142.70      156.61      8.26 o
   6  13   5       83.37       96.33      6.66 o
  -8  14   5       11.14       10.10      1.64 o
  -7  14   5       44.73       43.43      2.89 o
  -6  14   5        0.16       -1.01      1.01 o
  -5  14   5        0.68        1.34      1.01 o
  -4  14   5       19.14       19.75      1.51 o
  -3  14   5        9.83       11.02      1.13 o
  -2  14   5       16.15       15.59      1.13 o
  -1  14   5       31.10       27.42      1.39 o
   0  14   5       79.33       85.23      2.97 o
   1  14   5        9.47        8.01      0.88 o
   2  14   5       46.20       44.68      2.09 o
   3  14   5        8.98        9.31      1.26 o
   4  14   5        6.14        3.81      1.51 o
   5  14   5       37.15       35.93      3.06 o
   6  14   5       28.23       29.55      3.65 o
  -7  15   5       12.29       10.14      1.72 o
  -6  15   5        9.25        7.34      1.47 o
  -5  15   5        2.40        3.44      1.05 o
  -4  15   5       30.59       29.84      2.22 o
  -3  15   5       48.83       47.21      2.64 o
  -2  15   5        2.98        1.51      1.01 o
  -1  15   5        6.14        5.03      0.97 o
   0  15   5        5.84        5.20      1.05 o
   1  15   5        2.53        3.23      1.09 o
   2  15   5        0.01       -0.63      1.26 o
   3  15   5       27.31       27.08      2.22 o
   4  15   5        6.18        7.59      1.47 o
   5  15   5        3.38        5.62      1.72 o
  -6  16   5        4.30        3.02      1.34 o
  -5  16   5       37.37       36.72      2.76 o
  -4  16   5       41.25       40.95      2.93 o
  -3  16   5        7.11        9.80      1.43 o
  -2  16   5        0.82        2.22      1.30 o
  -1  16   5       62.82       61.12      3.94 o
   0  16   5        2.23        1.05      1.05 o
   1  16   5      137.82      150.37     10.35 o
   2  16   5        0.47        0.63      1.64 o
   3  16   5        1.85        0.92      1.39 o
   4  16   5       29.59       26.53      2.81 o
  -4  17   5        5.91        4.23      1.51 o
  -3  17   5        0.10        0.84      1.09 o
  -2  17   5      140.94      146.47      9.80 o
  -1  17   5        2.13        2.55      1.09 o
   0  17   5       38.09       35.42      2.68 o
   1  17   5      217.18      243.85     22.59 o
   2  17   5       69.50       63.92      8.89 o
 -12   0   6       38.36       35.21      4.11 o
 -11   0   6      227.78      251.02     14.63 o
 -10   0   6       51.62       62.76      3.69 o
  -9   0   6       26.43       28.88      1.93 o
  -8   0   6      374.54      359.39      8.76 o
  -7   0   6      462.12      413.96      8.34 o
  -6   0   6     1017.05     1048.39     14.96 o
  -5   0   6      251.65      222.60      3.56 o
  -4   0   6       14.77       17.81      0.80 o
  -3   0   6      804.42      809.11     11.95 o
  -2   0   6        2.45        3.31      0.67 o
  -1   0   6       52.43       40.53      0.97 o
   0   0   6      380.33      376.53      6.41 o
   1   0   6     1041.71     1084.52     15.89 o
   2   0   6       27.65       19.37      0.84 o
   3   0   6       28.37       30.39      0.97 o
   4   0   6      207.55      201.85      3.52 o
   5   0   6        0.96        1.01      0.76 o
   6   0   6      144.42      141.90      4.32 o
   7   0   6        9.12        9.72      1.26 o
   8   0   6       30.49       27.67      2.51 o
   9   0   6       15.20        9.93      2.34 o
 -12   1   6       15.55       14.92      1.85 o
 -11   1   6       48.53       54.29      2.64 o
 -10   1   6        0.12        0.29      0.84 o
  -9   1   6        1.64        1.68      0.67 o
  -8   1   6       12.12       10.39      0.80 o
  -7   1   6       27.86       27.75      0.84 o
  -6   1   6        2.88        4.11      0.46 o
  -5   1   6       26.64       19.62      0.46 o
  -4   1   6      315.97      302.08      3.39 o
  -3   1   6       49.12       47.79      0.88 o
  -2   1   6      544.51      524.60      5.29 o
  -1   1   6        3.71        3.77      0.29 o
   0   1   6      108.05       98.80      1.34 o
   1   1   6      253.25      256.97      3.02 o
   2   1   6      196.86      178.42      2.18 o
   3   1   6      171.30      151.80      1.93 o
   4   1   6        3.10        1.77      0.42 o
   5   1   6       68.96       72.86      1.34 o
   6   1   6        4.99        6.45      0.50 o
   7   1   6        1.30        1.85      0.84 o
   8   1   6       60.10       60.36      3.14 o
   9   1   6       44.14       46.78      4.19 o
 -12   2   6        1.69        2.18      1.81 o
 -11   2   6        8.76        9.97      1.09 o
 -10   2   6       36.81       35.80      1.68 o
  -9   2   6       12.97        9.80      0.80 o
  -8   2   6        5.87        6.41      0.63 o
  -7   2   6       29.72       25.99      0.76 o
  -6   2   6       23.23       20.08      0.59 o
  -5   2   6      128.35      110.04      1.34 o
  -4   2   6        0.36        0.84      0.46 o
  -3   2   6       83.87       92.90      1.30 o
  -2   2   6      204.83      198.91      2.18 o
  -1   2   6       86.12       76.80      0.97 o
   0   2   6       86.80       89.54      1.18 o
   1   2   6      534.47      532.14      5.33 o
   2   2   6      282.98      264.56      3.06 o
   3   2   6       69.82       58.35      0.97 o
   4   2   6       22.38       19.58      0.63 o
   5   2   6       28.98       25.40      0.71 o
   6   2   6       13.72       13.13      0.67 o
   7   2   6        3.70        3.18      0.76 o
   8   2   6       19.18       20.42      1.60 o
   9   2   6        4.82        4.82      1.43 o
 -11   3   6        0.02       -0.21      0.92 o
 -10   3   6        0.38       -0.71      0.84 o
  -9   3   6        1.95        0.42      0.55 o
  -8   3   6       85.77       89.12      2.13 o
  -7   3   6      484.00      478.82      7.00 o
  -6   3   6       64.92       61.62      0.97 o
  -5   3   6      149.99      143.24      1.64 o
  -4   3   6      292.30      295.66      3.06 o
  -3   3   6        5.83        4.87      0.46 o
  -2   3   6        0.65        2.26      0.34 o
  -1   3   6        1.20        0.17      0.34 o
   0   3   6       37.80       34.67      0.63 o
   1   3   6       78.60       83.29      1.09 o
   2   3   6      894.37      879.79      9.76 o
   3   3   6      161.27      161.01      2.22 o
   4   3   6      115.97      121.90      1.97 o
   5   3   6       47.52       39.49      0.88 o
   6   3   6       71.49       68.24      1.77 o
   7   3   6        0.36        0.17      1.01 o
   8   3   6        0.03       -0.55      1.09 o
   9   3   6       92.04      106.05      7.25 o
 -11   4   6       33.97       38.23      2.13 o
 -10   4   6      116.55      132.97      4.99 o
  -9   4   6       11.77       12.07      0.88 o
  -8   4   6      268.28      280.40      5.75 o
  -7   4   6       42.88       30.90      0.84 o
  -6   4   6        5.81        7.00      0.46 o
  -5   4   6        8.16       11.02      0.42 o
  -4   4   6       30.23       35.55      0.67 o
  -3   4   6       19.13       20.33      0.59 o
  -2   4   6       72.89       72.18      1.01 o
  -1   4   6       28.44       30.90      0.59 o
   0   4   6       12.43       11.23      0.42 o
   1   4   6       57.93       56.76      0.88 o
   2   4   6      137.13      141.77      1.89 o
   3   4   6        2.37        2.26      0.50 o
   4   4   6      131.70      124.09      2.09 o
   5   4   6       57.89       48.88      1.26 o
   6   4   6        0.99        0.76      0.71 o
   7   4   6       30.21       30.48      1.85 o
   8   4   6        0.09        1.34      0.97 o
   9   4   6        1.44        2.68      1.72 o
 -11   5   6      147.27      155.44      7.84 o
 -10   5   6       27.37       30.35      1.64 o
  -9   5   6       19.92       18.86      1.09 o
  -8   5   6       37.13       29.93      0.97 o
  -7   5   6      143.10      129.95      2.26 o
  -6   5   6       79.91       97.34      1.64 o
  -5   5   6       38.57       27.17      0.59 o
  -4   5   6      538.46      515.41      5.37 o
  -3   5   6      100.58       94.44      1.30 o
  -2   5   6     1236.36     1310.56     13.25 o
  -1   5   6      393.57      385.04      4.07 o
   0   5   6      121.21      107.78      1.34 o
   1   5   6      114.77      110.16      1.47 o
   2   5   6       96.83      105.97      1.51 o
   3   5   6      984.36     1000.68     11.49 o
   4   5   6      161.16      144.79      2.68 o
   5   5   6       24.47       22.43      0.84 o
   6   5   6        1.71        3.10      0.76 o
   7   5   6        0.22        0.63      0.97 o
   8   5   6        0.23        2.34      1.26 o
   9   5   6       38.89       43.64      4.02 o
 -11   6   6       20.36       15.38      1.47 o
 -10   6   6        1.72        3.39      0.92 o
  -9   6   6       17.30       14.96      0.97 o
  -8   6   6       67.28       63.84      1.68 o
  -7   6   6       62.60       63.01      1.56 o
  -6   6   6        0.64        2.47      0.42 o
  -5   6   6      385.32      373.93      3.81 o
  -4   6   6        1.26        2.30      0.38 o
  -3   6   6       94.42      107.78      1.43 o
  -2   6   6      275.15      281.92      3.02 o
  -1   6   6      434.93      397.03      4.19 o
   0   6   6        4.71        5.91      0.38 o
   1   6   6      173.24      165.96      2.18 o
   2   6   6       23.48       18.53      0.55 o
   3   6   6      723.10      739.10     11.86 o
   4   6   6        5.77        4.11      0.55 o
   5   6   6        9.57        7.92      0.63 o
   6   6   6        0.89        0.46      0.63 o
   7   6   6        6.42        6.24      1.01 o
   8   6   6       25.35       24.27      2.26 o
 -11   7   6        0.80        2.18      1.18 o
 -10   7   6        5.23        7.34      1.05 o
  -9   7   6       35.69       30.81      1.43 o
  -8   7   6        5.28        4.49      0.59 o
  -7   7   6        0.90        1.30      0.50 o
  -6   7   6        3.28        3.23      0.42 o
  -5   7   6       36.94       30.98      0.67 o
  -4   7   6      242.83      252.61      2.97 o
  -3   7   6      143.71      143.75      1.81 o
  -2   7   6        7.11        4.28      0.38 o
  -1   7   6       22.35       20.25      0.55 o
   0   7   6      121.48      122.45      1.51 o
   1   7   6       42.01       38.52      0.76 o
   2   7   6       11.44       10.77      0.59 o
   3   7   6      117.62      123.08      2.18 o
   4   7   6        5.27        6.33      0.59 o
   5   7   6       17.22       14.92      0.84 o
   6   7   6       29.25       30.31      1.60 o
   7   7   6        0.36        0.50      0.97 o
   8   7   6      145.41      163.74      9.76 o
 -10   8   6       30.50       32.11      2.01 o
  -9   8   6       87.15       99.39      4.57 o
  -8   8   6        9.00        6.37      0.67 o
  -7   8   6        0.82        1.39      0.59 o
  -6   8   6      217.77      215.64      4.11 o
  -5   8   6       51.90       54.75      1.05 o
  -4   8   6       39.89       42.05      0.92 o
  -3   8   6      130.80      129.40      1.64 o
  -2   8   6       74.64       68.12      1.01 o
  -1   8   6        0.00       -0.29      0.29 o
   0   8   6       68.68       65.35      0.97 o
   1   8   6        2.21        2.01      0.42 o
   2   8   6      240.77      243.06      4.02 o
   3   8   6      300.21      302.87      4.78 o
   4   8   6        5.09        3.44      0.55 o
   5   8   6        1.16        1.43      0.63 o
   6   8   6        9.30        8.85      0.92 o
   7   8   6        0.68       -0.92      1.09 o
   8   8   6        7.51        7.50      1.85 o
 -10   9   6      135.30      157.37      7.97 o
  -9   9   6        0.37        1.43      0.92 o
  -8   9   6       85.75       86.36      3.56 o
  -7   9   6        0.42        0.59      0.59 o
  -6   9   6       37.70       29.72      0.92 o
  -5   9   6        0.37        2.47      0.46 o
  -4   9   6      235.36      224.91      3.39 o
  -3   9   6        3.20        3.48      0.42 o
  -2   9   6        0.49        1.34      0.42 o
  -1   9   6     1143.67     1184.54     17.15 o
   0   9   6      108.12      102.83      1.64 o
   1   9   6        3.68        3.77      0.38 o
   2   9   6        0.14       -0.17      0.46 o
   3   9   6      216.19      213.13      4.53 o
   4   9   6      152.96      156.23      5.12 o
   5   9   6       18.72       20.04      1.26 o
   6   9   6        8.54        9.89      1.18 o
   7   9   6        3.39        2.18      1.39 o
 -10  10   6       12.43       15.72      1.97 o
  -9  10   6        4.66        3.81      1.01 o
  -8  10   6        4.35        3.14      0.76 o
  -7  10   6       34.50       35.47      1.47 o
  -6  10   6       99.94       91.80      2.85 o
  -5  10   6       19.90       14.42      0.67 o
  -4  10   6        5.01        2.89      0.50 o
  -3  10   6       14.09       12.41      0.55 o
  -2  10   6        6.90        6.37      0.46 o
  -1  10   6      389.64      402.47      5.86 o
   0  10   6      144.00      139.93      2.30 o
   1  10   6        3.20        4.07      0.46 o
   2  10   6       45.32       45.73      1.26 o
   3  10   6       54.14       56.34      1.64 o
   4  10   6       29.51       29.13      1.39 o
   5  10   6       28.54       27.92      1.85 o
   6  10   6        0.35        1.85      1.13 o
   7  10   6       14.31       17.32      1.97 o
  -9  11   6        8.96        6.41      1.01 o
  -8  11   6        0.46        0.80      0.76 o
  -7  11   6        2.42        1.93      0.84 o
  -6  11   6       14.00       15.64      1.01 o
  -5  11   6      101.31      110.29      3.56 o
  -4  11   6      135.92      132.05      3.18 o
  -3  11   6        0.94        0.76      0.42 o
  -2  11   6       13.45       13.29      0.63 o
  -1  11   6      145.70      155.02      3.23 o
   0  11   6       38.32       39.58      1.09 o
   1  11   6       28.20       26.66      0.88 o
   2  11   6      168.96      172.16      4.19 o
   3  11   6        9.48        6.83      0.80 o
   4  11   6       18.14       17.19      1.56 o
   5  11   6        0.51       -0.88      1.09 o
   6  11   6        0.43       -0.42      1.39 o
  -9  12   6      106.61      119.14      8.09 o
  -8  12   6        1.34        0.88      0.92 o
  -7  12   6       13.00       12.28      1.09 o
  -6  12   6       24.75       24.06      1.60 o
  -5  12   6        2.31        3.14      0.84 o
  -4  12   6        0.39        1.85      0.84 o
  -3  12   6       29.35       24.53      1.18 o
  -2  12   6      106.90      107.36      2.85 o
  -1  12   6        0.00        0.08      0.63 o
   0  12   6       50.11       47.29      1.68 o
   1  12   6       37.87       40.95      1.68 o
   2  12   6       90.08       90.26      3.18 o
   3  12   6       73.98       76.80      3.48 o
   4  12   6        8.08        8.39      1.39 o
   5  12   6        0.59        1.51      1.18 o
   6  12   6        9.80       12.45      1.85 o
  -8  13   6       71.57       74.41      5.33 o
  -7  13   6       19.09       15.55      1.56 o
  -6  13   6        0.03       -0.46      0.97 o
  -5  13   6       17.64       13.58      1.18 o
  -4  13   6       52.50       57.26      2.55 o
  -3  13   6        0.01        0.97      0.76 o
  -2  13   6        5.00        5.78      0.84 o
  -1  13   6       48.37       50.77      2.01 o
   0  13   6      153.67      159.96      5.66 o
   1  13   6      111.66      126.30      4.95 o
   2  13   6       41.56       40.08      1.89 o
   3  13   6        0.27       -0.13      1.01 o
   4  13   6       21.28       24.57      2.05 o
   5  13   6        3.26        0.63      1.26 o
  -7  14   6        4.57        2.64      1.60 o
  -6  14   6       14.41        9.85      1.22 o
  -5  14   6        1.48        3.90      1.13 o
  -4  14   6        4.02        2.55      1.05 o
  -3  14   6       99.09      100.23      4.07 o
  -2  14   6        7.89        7.76      1.22 o
  -1  14   6       25.54       23.69      1.51 o
   0  14   6       95.21       90.92      4.07 o
   1  14   6       58.60       58.31      3.02 o
   2  14   6       45.54       46.20      2.81 o
   3  14   6       54.60       56.34      3.77 o
   4  14   6       68.86       71.85      4.53 o
  -6  15   6       43.05       37.05      3.52 o
  -5  15   6        0.00        1.68      1.26 o
  -4  15   6        7.04        2.97      1.47 o
  -3  15   6       20.46       20.46      1.93 o
  -2  15   6        0.76        2.05      1.05 o
  -1  15   6        3.63        1.93      0.92 o
   0  15   6       25.54       28.51      1.89 o
   1  15   6       92.66      104.13      6.33 o
   2  15   6       42.80       42.55      3.06 o
   3  15   6        4.49        2.76      1.51 o
  -5  16   6        0.62        0.92      2.22 o
  -4  16   6       13.41       15.47      2.05 o
  -3  16   6        1.04        2.30      1.43 o
  -2  16   6        0.97        0.88      1.18 o
  -1  16   6        0.73        0.13      1.13 o
   0  16   6       30.55       26.58      2.18 o
   1  16   6       16.94       12.83      2.18 o
   2  16   6        6.58        7.21      2.18 o
  -2  17   6        0.01        1.85      1.26 o
  -1  17   6       17.68       14.75      1.68 o
 -11   1   7       25.50       27.42      1.72 o
 -10   1   7       15.43       13.25      1.26 o
  -9   1   7        3.09        3.31      0.63 o
  -8   1   7      163.06      164.41      3.86 o
  -7   1   7      229.38      234.29      4.15 o
  -6   1   7        0.00        0.00      0.42 o
  -5   1   7       42.03       35.68      0.88 o
  -4   1   7      297.07      288.75      3.65 o
  -3   1   7        9.24       14.08      0.67 o
  -2   1   7        2.86        4.45      0.46 o
  -1   1   7       11.04       12.20      0.42 o
   0   1   7       28.85       24.36      0.63 o
   1   1   7      661.28      641.13      6.54 o
   2   1   7      142.90      150.83      1.97 o
   3   1   7        0.06       -0.29      0.38 o
   4   1   7       30.54       29.51      0.84 o
   5   1   7        6.66        9.18      0.63 o
   6   1   7        5.81        4.74      0.63 o
   7   1   7        1.37        1.39      0.97 o
   8   1   7      162.90      182.32     11.99 o
 -11   2   7        1.11        0.88      0.84 o
 -10   2   7        0.20        0.84      1.01 o
  -9   2   7      137.12      137.12      3.73 o
  -8   2   7       37.20       30.10      1.05 o
  -7   2   7        0.57        1.18      0.55 o
  -6   2   7      442.58      400.00      5.86 o
  -5   2   7       94.61       84.64      1.39 o
  -4   2   7      375.11      413.84      4.74 o
  -3   2   7     2544.90     2565.70     26.49 o
  -2   2   7      336.73      307.40      3.39 o
  -1   2   7      199.34      191.45      2.09 o
   0   2   7      797.14      812.54      8.05 o
   1   2   7      886.44      819.42      8.51 o
   2   2   7      723.89      671.23      6.87 o
   3   2   7       27.58       19.45      0.67 o
   4   2   7       17.41       18.53      0.71 o
   5   2   7       14.81       13.91      0.71 o
   6   2   7       49.69       54.96      1.97 o
   7   2   7       63.53       60.66      3.56 o
   8   2   7       38.81       39.16      3.14 o
 -11   3   7        0.12        0.84      0.92 o
 -10   3   7        1.40        1.34      0.92 o
  -9   3   7       88.94       87.44      2.85 o
  -8   3   7       16.87       15.85      0.80 o
  -7   3   7       42.12       34.54      1.13 o
  -6   3   7       27.15       23.73      0.67 o
  -5   3   7       21.54       18.15      0.67 o
  -4   3   7      140.06      130.92      1.81 o
  -3   3   7      175.96      162.86      2.09 o
  -2   3   7      106.05       88.03      1.22 o
  -1   3   7       37.21       40.12      0.71 o
   0   3   7       95.33       97.01      1.26 o
   1   3   7       10.09       10.39      0.42 o
   2   3   7       44.02       33.95      0.84 o
   3   3   7        1.96        1.01      0.55 o
   4   3   7        2.41        2.22      0.59 o
   5   3   7       19.34       20.50      1.09 o
   6   3   7       35.05       36.52      1.77 o
   7   3   7       50.59       53.49      3.27 o
   8   3   7        2.37       -1.22      1.47 o
 -11   4   7        2.15        2.85      0.97 o
 -10   4   7        2.22        2.89      0.88 o
  -9   4   7       20.79       19.58      1.09 o
  -8   4   7       20.96       18.70      0.88 o
  -7   4   7       92.57       95.87      2.22 o
  -6   4   7       78.87       70.43      1.30 o
  -5   4   7       63.84       59.45      1.22 o
  -4   4   7        2.93        1.64      0.46 o
  -3   4   7       19.02       11.49      0.55 o
  -2   4   7       85.83       83.96      1.18 o
  -1   4   7       15.59       12.92      0.50 o
   0   4   7      185.36      184.66      2.09 o
   1   4   7       30.23       24.78      0.59 o
   2   4   7       15.08       16.23      0.67 o
   3   4   7       14.35       11.11      0.76 o
   4   4   7       28.34       23.69      0.88 o
   5   4   7        0.00        0.80      0.71 o
   6   4   7       31.20       30.90      1.56 o
   7   4   7       34.15       36.52      2.39 o
   8   4   7        2.15        4.40      1.64 o
 -11   5   7       46.92       52.69      3.35 o
 -10   5   7        4.57        4.87      0.88 o
  -9   5   7        2.53        3.02      0.71 o
  -8   5   7        1.16        2.22      0.63 o
  -7   5   7        0.14        1.05      0.63 o
  -6   5   7        7.80       11.36      0.59 o
  -5   5   7        1.94        1.22      0.38 o
  -4   5   7      114.64      109.71      1.60 o
  -3   5   7       73.70       59.45      1.05 o
  -2   5   7      159.33      134.02      1.77 o
  -1   5   7      160.23      162.91      1.97 o
   0   5   7      235.88      229.97      2.72 o
   1   5   7       43.05       34.71      0.80 o
   2   5   7       30.21       29.84      0.88 o
   3   5   7        0.13        0.38      0.55 o
   4   5   7       33.14       31.95      1.18 o
   5   5   7       13.05       17.39      1.01 o
   6   5   7        0.28       -0.63      0.67 o
   7   5   7        7.71        5.08      1.22 o
   8   5   7       70.68       73.61      5.95 o
 -10   6   7        2.70        4.15      1.09 o
  -9   6   7        1.18        1.47      0.88 o
  -8   6   7       15.91       15.09      0.84 o
  -7   6   7      172.04      161.81      3.60 o
  -6   6   7        2.56        5.99      0.50 o
  -5   6   7        1.16        2.68      0.46 o
  -4   6   7        0.01        0.04      0.50 o
  -3   6   7       65.77       65.52      1.09 o
  -2   6   7      579.82      548.86      6.37 o
  -1   6   7      294.37      295.71      3.60 o
   0   6   7       75.40       63.51      1.01 o
   1   6   7        0.45        0.42      0.42 o
   2   6   7       53.04       48.79      1.09 o
   3   6   7        3.70        2.18      0.55 o
   4   6   7       79.83       80.15      2.18 o
   5   6   7       48.02       50.56      1.77 o
   6   6   7        1.75        0.97      0.76 o
   7   6   7       45.24       45.36      3.10 o
 -10   7   7       34.75       35.42      2.26 o
  -9   7   7       79.97       82.04      3.44 o
  -8   7   7       34.72       31.06      1.26 o
  -7   7   7        0.36        0.13      0.55 o
  -6   7   7        1.51        3.06      0.63 o
  -5   7   7      284.52      295.87      4.95 o
  -4   7   7       41.39       42.38      1.18 o
  -3   7   7        1.06        0.84      0.42 o
  -2   7   7      527.93      522.49      7.88 o
  -1   7   7        0.50       -0.21      0.42 o
   0   7   7        7.24        5.16      0.46 o
   1   7   7      140.46      140.60      2.30 o
   2   7   7      165.46      168.94      3.65 o
   3   7   7       52.54       46.87      1.30 o
   4   7   7        8.23        7.42      0.76 o
   5   7   7        3.68        1.81      0.71 o
   6   7   7       11.08       11.36      1.09 o
   7   7   7       60.38       64.68      3.81 o
 -10   8   7        7.42        4.74      1.47 o
  -9   8   7       44.00       43.77      2.22 o
  -8   8   7       65.83       62.21      2.64 o
  -7   8   7       10.54        9.68      0.71 o
  -6   8   7       61.26       72.10      2.60 o
  -5   8   7        5.27        4.82      0.55 o
  -4   8   7       15.31       14.84      0.63 o
  -3   8   7        4.94        3.23      0.50 o
  -2   8   7        6.38        6.75      0.55 o
  -1   8   7      102.26      115.11      1.97 o
   0   8   7       27.75       21.50      0.67 o
   1   8   7        5.07        5.71      0.50 o
   2   8   7       52.29       51.78      1.34 o
   3   8   7        0.44        0.04      0.67 o
   4   8   7      125.91      122.78      3.86 o
   5   8   7        8.93        9.31      1.18 o
   6   8   7       96.33      100.61      5.62 o
   7   8   7        2.16        2.93      2.05 o
  -9   9   7       10.39        8.93      1.30 o
  -8   9   7        3.45        2.01      0.84 o
  -7   9   7        7.12        6.96      0.88 o
  -6   9   7        5.59        4.61      0.80 o
  -5   9   7      125.32      131.59      3.35 o
  -4   9   7        0.03       -0.38      0.55 o
  -3   9   7       60.20       60.15      1.60 o
  -2   9   7        2.21        1.77      0.46 o
  -1   9   7        5.17        3.39      0.50 o
   0   9   7        2.55        2.13      0.46 o
   1   9   7       19.12       17.02      0.71 o
   2   9   7        2.15        2.01      0.59 o
   3   9   7        1.32        0.97      0.63 o
   4   9   7        0.01        1.05      0.80 o
   5   9   7        1.66        0.55      0.92 o
   6   9   7       23.74       24.61      1.89 o
  -9  10   7       84.06       88.03      5.45 o
  -8  10   7        6.49        5.58      0.92 o
  -7  10   7        5.54        3.18      0.76 o
  -6  10   7       87.48      101.83      4.15 o
  -5  10   7       24.47       27.17      1.39 o
  -4  10   7       92.57       96.00      3.10 o
  -3  10   7       68.72       70.47      1.85 o
  -2  10   7      112.70      108.16      2.47 o
  -1  10   7       82.56       72.73      1.72 o
   0  10   7       86.19       79.44      1.89 o
   1  10   7       71.99       69.04      1.97 o
   2  10   7      185.80      210.69      6.33 o
   3  10   7      126.22      134.27      4.95 o
   4  10   7        0.00       -0.17      1.05 o
   5  10   7        3.01        1.77      1.18 o
   6  10   7        9.32       10.35      1.60 o
  -8  11   7       36.76       40.45      2.34 o
  -7  11   7       35.39       39.95      2.22 o
  -6  11   7       10.12        7.12      0.97 o
  -5  11   7       32.72       28.72      1.47 o
  -4  11   7       10.87       11.53      0.97 o
  -3  11   7        7.66        7.67      0.80 o
  -2  11   7       30.53       24.74      1.05 o
  -1  11   7        0.01        0.29      0.67 o
   0  11   7       86.72       88.20      3.10 o
   1  11   7       29.13       31.65      1.39 o
   2  11   7       76.43       76.63      3.02 o
   3  11   7        7.27        5.66      0.92 o
   4  11   7        6.80        6.54      1.26 o
   5  11   7        2.52        3.27      1.22 o
  -8  12   7       46.72       44.19      4.02 o
  -7  12   7       12.20       11.44      1.39 o
  -6  12   7       44.50       46.66      2.30 o
  -5  12   7        9.09       10.31      1.09 o
  -4  12   7       29.28       27.80      1.47 o
  -3  12   7       43.07       43.77      2.30 o
  -2  12   7       43.93       41.54      1.81 o
  -1  12   7       20.04       17.23      1.22 o
   0  12   7       61.32       65.69      2.81 o
   1  12   7       25.82       19.58      1.22 o
   2  12   7       69.10       62.17      2.76 o
   3  12   7        1.34        1.68      1.18 o
   4  12   7        6.17        4.36      1.26 o
   5  12   7       35.68       38.27      3.52 o
  -7  13   7        3.65        2.22      1.68 o
  -6  13   7        1.11        0.13      1.13 o
  -5  13   7       57.93       55.76      2.64 o
  -4  13   7        0.41       -0.92      0.92 o
  -3  13   7        2.40        1.60      1.13 o
  -2  13   7       41.62       42.26      2.26 o
  -1  13   7        5.37        4.19      0.92 o
   0  13   7       31.23       28.55      1.64 o
   1  13   7        5.35        4.78      1.09 o
   2  13   7       14.20       11.91      1.56 o
   3  13   7        0.28        1.26      1.22 o
   4  13   7        1.27        1.68      1.30 o
  -6  14   7        8.64       10.10      1.60 o
  -5  14   7        0.67        1.39      0.97 o
  -4  14   7       15.95       17.52      1.51 o
  -3  14   7       24.55       23.60      1.72 o
  -2  14   7        0.16        0.50      0.92 o
  -1  14   7        0.57        0.17      0.92 o
   0  14   7       19.85       18.86      1.64 o
   1  14   7       65.25       74.62      5.33 o
   2  14   7        2.64        0.42      1.22 o
   3  14   7        0.09        1.47      1.93 o
  -5  15   7       45.83       44.02      3.65 o
  -4  15   7        0.00       -0.04      1.47 o
  -3  15   7       11.83        9.56      1.26 o
  -2  15   7       20.61       21.09      1.89 o
  -1  15   7        0.01       -1.18      1.18 o
   0  15   7        1.15        1.68      1.05 o
   1  15   7       62.44       64.22      5.41 o
   2  15   7       22.84       21.80      3.77 o
  -2  16   7       23.05       16.86      2.05 o
  -1  16   7        2.30        0.55      1.22 o
 -11   0   8        4.07        3.10      1.85 o
 -10   0   8       38.90       33.58      2.89 o
  -9   0   8       33.28       27.54      2.22 o
  -8   0   8        0.44        4.87      1.30 o
  -7   0   8      148.48      146.72      5.62 o
  -6   0   8        0.00        1.43      1.34 o
  -5   0   8        1.72        2.13      1.05 o
  -4   0   8      718.06      667.34     17.02 o
  -3   0   8      446.17      483.25     12.41 o
  -2   0   8       55.95       56.55      1.68 o
  -1   0   8       45.32       43.18      1.30 o
   0   0   8      140.75      117.50      2.68 o
   1   0   8       32.00       17.11      0.80 o
   2   0   8      122.94      104.21      2.89 o
   3   0   8       29.49       31.65      1.56 o
   4   0   8       97.43       98.38      4.45 o
   5   0   8      202.42      250.56     14.67 o
   6   0   8      113.77      135.19      9.39 o
   7   0   8       54.30       55.83      5.95 o
 -11   1   8        0.69       -0.80      1.26 o
 -10   1   8        7.13        3.10      1.26 o
  -9   1   8        1.90        0.71      0.88 o
  -8   1   8       10.21        7.84      0.88 o
  -7   1   8       21.49       16.77      1.01 o
  -6   1   8        4.94        6.16      1.01 o
  -5   1   8        5.91        7.00      0.80 o
  -4   1   8      320.88      318.00      5.66 o
  -3   1   8        2.34        0.04      0.67 o
  -2   1   8        1.72        1.64      0.55 o
  -1   1   8       61.68       60.03      1.13 o
   0   1   8      170.61      167.80      2.55 o
   1   1   8      119.76      111.84      2.09 o
   2   1   8       28.70       25.86      0.76 o
   3   1   8        5.74        5.66      0.59 o
   4   1   8       15.92       16.23      0.88 o
   5   1   8        1.72        2.64      0.76 o
   6   1   8       47.13       47.25      2.68 o
   7   1   8        4.13        2.05      1.43 o
 -10   2   8        8.49        7.38      1.22 o
  -9   2   8       24.77       23.98      1.47 o
  -8   2   8       35.96       38.69      1.51 o
  -7   2   8       96.39       99.22      2.72 o
  -6   2   8       17.82       17.81      1.05 o
  -5   2   8       40.92       43.60      1.26 o
  -4   2   8      215.32      199.50      3.77 o
  -3   2   8       26.20       17.02      0.80 o
  -2   2   8       28.11       22.17      0.76 o
  -1   2   8       96.42       86.32      1.51 o
   0   2   8       86.40       76.42      1.43 o
   1   2   8        1.14        0.63      0.38 o
   2   2   8       58.09       56.67      1.30 o
   3   2   8       58.14       60.53      1.89 o
   4   2   8       41.81       44.73      1.68 o
   5   2   8        2.15        3.65      0.84 o
   6   2   8       10.92       12.33      1.26 o
   7   2   8        4.93        5.95      1.64 o
 -10   3   8       35.01       35.63      2.05 o
  -9   3   8        5.38        5.91      1.01 o
  -8   3   8       22.13       26.87      1.30 o
  -7   3   8        2.46        4.32      0.76 o
  -6   3   8       80.43       81.50      2.43 o
  -5   3   8      188.48      187.26      3.90 o
  -4   3   8       46.92       37.05      1.39 o
  -3   3   8       98.58       83.75      1.89 o
  -2   3   8        1.49        2.68      0.55 o
  -1   3   8       14.08       11.02      0.55 o
   0   3   8       71.80       65.44      1.13 o
   1   3   8       81.52       76.50      1.43 o
   2   3   8       14.15       11.65      0.67 o
   3   3   8        0.30       -0.46      0.63 o
   4   3   8      125.29      148.07      4.95 o
   5   3   8        3.06        2.09      0.80 o
   6   3   8        0.24       -0.50      0.84 o
   7   3   8       12.77        9.97      1.64 o
 -10   4   8       20.43       19.20      1.43 o
  -9   4   8       22.38       23.35      1.43 o
  -8   4   8       45.81       39.58      1.64 o
  -7   4   8        5.20        8.64      0.88 o
  -6   4   8       26.32       25.06      1.18 o
  -5   4   8       86.83       84.51      2.47 o
  -4   4   8      157.35      145.21      2.93 o
  -3   4   8      172.40      167.10      3.23 o
  -2   4   8      198.97      220.59      3.69 o
  -1   4   8       44.64       43.18      1.01 o
   0   4   8       29.53       26.58      0.71 o
   1   4   8       28.39       20.96      0.71 o
   2   4   8       31.94       22.80      0.88 o
   3   4   8        1.76       -0.21      0.59 o
   4   4   8       14.52       15.05      1.09 o
   5   4   8      147.11      156.57      5.78 o
   6   4   8       24.57       25.15      2.09 o
   7   4   8      129.08      150.03     10.02 o
 -10   5   8       77.86       74.08      3.60 o
  -9   5   8        5.74        4.74      1.01 o
  -8   5   8       89.76       95.45      3.31 o
  -7   5   8       47.30       47.63      1.64 o
  -6   5   8       26.66       28.34      1.18 o
  -5   5   8      592.99      618.62     14.88 o
  -4   5   8      137.39      143.58      3.06 o
  -3   5   8       15.04       13.21      0.76 o
  -2   5   8        7.02        4.78      0.50 o
  -1   5   8        3.20        1.77      0.50 o
   0   5   8      495.35      485.44      7.34 o
   1   5   8       22.36       19.62      0.76 o
   2   5   8       23.49       21.80      0.88 o
   3   5   8       66.95       63.43      2.05 o
   4   5   8       59.11       72.60      2.85 o
   5   5   8       29.87       31.78      1.60 o
   6   5   8       20.98       21.50      1.85 o
   7   5   8       53.48       51.90      4.66 o
 -10   6   8       73.63       78.48      4.99 o
  -9   6   8        0.30        1.09      0.80 o
  -8   6   8        0.84        0.38      0.76 o
  -7   6   8      106.53      107.95      3.86 o
  -6   6   8       46.89       45.10      1.64 o
  -5   6   8      247.63      268.16      6.37 o
  -4   6   8      262.07      262.80      6.58 o
  -3   6   8        7.62        4.15      0.71 o
  -2   6   8      100.62      100.11      2.09 o
  -1   6   8       96.20       83.84      1.77 o
   0   6   8      173.87      172.12      3.56 o
   1   6   8       73.06       72.56      1.77 o
   2   6   8        1.13        0.42      0.59 o
   3   6   8        1.71        0.50      0.80 o
   4   6   8       10.09        9.56      0.88 o
   5   6   8        8.77        7.88      0.84 o
   6   6   8       55.05       58.48      3.56 o
  -9   7   8       84.55       96.12      4.70 o
  -8   7   8        5.23        5.50      1.01 o
  -7   7   8       48.87       57.18      2.43 o
  -6   7   8       32.87       30.69      1.39 o
  -5   7   8       56.60       60.61      2.13 o
  -4   7   8        3.20        3.77      0.67 o
  -3   7   8       32.63       27.21      1.05 o
  -2   7   8        3.55        2.60      0.55 o
  -1   7   8       80.96       84.51      2.26 o
   0   7   8        6.59        7.21      0.55 o
   1   7   8       21.60       21.46      0.84 o
   2   7   8      141.46      144.92      4.19 o
   3   7   8        0.01        0.92      0.63 o
   4   7   8       31.25       31.57      1.56 o
   5   7   8        1.83        2.64      1.01 o
   6   7   8        1.17       -1.13      1.13 o
  -9   8   8       61.71       67.20      4.02 o
  -8   8   8        0.44        2.34      1.26 o
  -7   8   8       34.60       36.93      2.09 o
  -6   8   8        0.58        1.43      0.80 o
  -5   8   8       55.80       50.26      2.01 o
  -4   8   8        2.19        1.81      0.63 o
  -3   8   8        5.47        3.81      0.63 o
  -2   8   8       30.07       35.09      1.22 o
  -1   8   8       72.88       74.45      2.01 o
   0   8   8       22.21       23.18      0.92 o
   1   8   8        7.69        8.51      0.67 o
   2   8   8        5.88        6.03      0.71 o
   3   8   8        2.82        3.44      0.71 o
   4   8   8        5.82        6.54      0.92 o
   5   8   8        0.18        0.67      1.01 o
   6   8   8       49.32       53.36      4.57 o
  -9   9   8       80.87       76.46      6.28 o
  -8   9   8       73.47       75.12      4.78 o
  -7   9   8       10.90       12.24      1.22 o
  -6   9   8       90.59       94.20      4.28 o
  -5   9   8       73.14       72.06      3.06 o
  -4   9   8      147.34      145.63      4.87 o
  -3   9   8       47.58       50.18      1.97 o
  -2   9   8       34.52       33.24      1.47 o
  -1   9   8      363.52      370.16     10.81 o
   0   9   8        0.32        0.55      0.71 o
   1   9   8        2.85        2.22      0.63 o
   2   9   8        0.28        1.05      0.76 o
   3   9   8        8.02        4.70      0.97 o
   4   9   8        1.28        1.89      1.01 o
   5   9   8        4.25        4.91      1.26 o
  -8  10   8       21.96       18.36      2.26 o
  -7  10   8        6.06        4.74      1.30 o
  -6  10   8        2.86        4.07      1.05 o
  -5  10   8      159.00      178.54      6.96 o
  -4  10   8        0.35        0.34      0.88 o
  -3  10   8        9.82        8.55      1.05 o
  -2  10   8       60.78       57.72      2.76 o
  -1  10   8       52.50       55.34      2.30 o
   0  10   8       27.26       27.00      1.51 o
   1  10   8        8.53        8.43      0.97 o
   2  10   8        1.93        2.60      0.80 o
   3  10   8       19.37       19.03      1.60 o
   4  10   8        8.66        8.47      1.39 o
   5  10   8       25.20       22.85      2.64 o
  -7  11   8        0.54        0.00      0.97 o
  -6  11   8       46.41       47.63      2.72 o
  -5  11   8       37.29       44.77      2.64 o
  -4  11   8        4.26        4.53      1.22 o
  -3  11   8       34.45       36.10      1.85 o
  -2  11   8      119.27      121.28      4.87 o
  -1  11   8        1.04        1.30      0.92 o
   0  11   8        3.35        3.10      0.92 o
   1  11   8        5.36        4.66      0.76 o
   2  11   8       11.78        9.64      1.09 o
   3  11   8       20.70       16.44      1.64 o
   4  11   8        1.10        3.02      1.97 o
  -7  12   8        0.43       -0.88      1.93 o
  -6  12   8       18.28       20.25      1.68 o
  -5  12   8        3.01        3.48      1.05 o
  -4  12   8       19.05       17.69      1.34 o
  -3  12   8        0.66        0.92      0.97 o
  -2  12   8       39.07       44.47      2.34 o
  -1  12   8        0.89       -0.84      0.84 o
   0  12   8        7.89       10.81      1.18 o
   1  12   8       44.42       44.27      2.51 o
   2  12   8        0.76        1.18      1.18 o
   3  12   8        0.05       -1.39      1.39 o
  -6  13   8        3.18       -2.55      2.55 o
  -5  13   8        0.75        0.63      0.97 o
  -4  13   8        3.64        2.72      1.01 o
  -3  13   8      182.86      195.18      9.72 o
  -2  13   8       15.39       14.80      1.39 o
  -1  13   8        9.01        8.51      1.26 o
   0  13   8       45.03       49.21      2.81 o
   1  13   8       19.60       23.52      2.72 o
   2  13   8        2.32        2.60      1.39 o
  -4  14   8        1.64        0.76      1.30 o
  -3  14   8        0.13        0.00      1.09 o
  -2  14   8        0.06       -0.42      1.30 o
  -1  14   8       96.95      103.79      5.86 o
   0  14   8        2.77        4.53      1.85 o
   1  14   8        5.26       -1.34      2.34 o
 -10   1   9       10.36       11.11      1.85 o
  -9   1   9       49.78       59.73      2.93 o
  -8   1   9       11.23        9.27      1.01 o
  -7   1   9       31.35       32.66      1.85 o
  -6   1   9      113.50      115.11      4.02 o
  -5   1   9        6.76        3.18      0.92 o
  -4   1   9       17.42       15.89      0.88 o
  -3   1   9        4.16        7.46      0.84 o
  -2   1   9       50.74       56.00      1.64 o
  -1   1   9       57.57       50.94      1.51 o
   0   1   9       52.61       52.14      1.39 o
   1   1   9        4.02        2.51      0.50 o
   2   1   9        1.17        0.38      0.80 o
   3   1   9       37.27       42.17      2.01 o
   4   1   9       35.54       42.38      2.34 o
   5   1   9        0.28       -0.08      1.09 o
   6   1   9        0.61       -1.34      1.34 o
 -10   2   9        7.15        3.56      1.72 o
  -9   2   9       43.18       52.69      2.89 o
  -8   2   9       34.32       31.27      1.64 o
  -7   2   9       10.48        9.44      1.30 o
  -6   2   9        8.06        7.63      1.01 o
  -5   2   9        2.76        2.34      0.92 o
  -4   2   9        9.05       12.96      0.92 o
  -3   2   9       11.01        6.70      0.71 o
  -2   2   9        0.13        1.26      0.59 o
  -1   2   9        2.55        1.47      0.59 o
   0   2   9       18.86       17.98      0.76 o
   1   2   9      141.12      133.93      3.35 o
   2   2   9        0.01       -0.21      0.76 o
   3   2   9       13.45       13.70      1.09 o
   4   2   9        5.00        5.86      1.13 o
   5   2   9       15.07       15.51      1.47 o
   6   2   9        0.02        1.22      1.26 o
 -10   3   9        5.02       -0.88      2.47 o
  -9   3   9        0.88        0.34      1.01 o
  -8   3   9       12.75       12.33      1.22 o
  -7   3   9       50.34       54.37      2.64 o
  -6   3   9        3.04        2.93      0.88 o
  -5   3   9        4.50        3.52      0.88 o
  -4   3   9      151.88      158.84      4.19 o
  -3   3   9        2.25        0.71      0.67 o
  -2   3   9        0.14        0.76      0.63 o
  -1   3   9        4.79        4.19      0.42 o
   0   3   9        1.88        3.52      0.42 o
   1   3   9       74.58       72.81      2.43 o
   2   3   9       31.16       32.20      1.43 o
   3   3   9       45.64       52.23      2.18 o
   4   3   9       42.24       46.78      2.43 o
   5   3   9       43.82       52.44      3.23 o
   6   3   9        0.00       -0.67      1.51 o
  -9   4   9        0.14       -0.76      1.01 o
  -8   4   9      155.91      171.95      7.71 o
  -7   4   9       18.02       17.77      1.30 o
  -6   4   9       11.95       11.32      1.13 o
  -5   4   9      107.89      108.53      3.77 o
  -4   4   9        0.84        0.80      0.80 o
  -3   4   9        1.27       -0.08      0.84 o
  -2   4   9       20.32       20.46      0.97 o
  -1   4   9       72.82       66.70      1.93 o
   0   4   9        2.53        0.88      0.46 o
   1   4   9       34.43       36.59      1.60 o
   2   4   9        4.49        4.11      0.71 o
   3   4   9       70.10       74.16      2.97 o
   4   4   9        0.22       -0.13      0.76 o
   5   4   9        3.08        2.64      0.92 o
  -9   5   9       42.55       44.02      2.51 o
  -8   5   9        0.74        1.72      1.09 o
  -7   5   9       41.15       45.78      2.22 o
  -6   5   9       57.22       61.71      2.76 o
  -5   5   9        2.56       -0.97      0.97 o
  -4   5   9        6.34        4.57      0.84 o
  -3   5   9        1.64        2.43      0.84 o
  -2   5   9        4.80        3.31      0.80 o
  -1   5   9      201.29      213.96      5.86 o
   0   5   9       13.03       12.54      0.88 o
   1   5   9       12.96       12.41      0.97 o
   2   5   9       30.73       35.42      1.64 o
   3   5   9        0.00        0.55      0.84 o
   4   5   9        0.01       -0.88      0.88 o
   5   5   9       27.96       28.09      2.09 o
  -9   6   9        2.07        3.90      1.56 o
  -8   6   9       17.00       16.94      1.89 o
  -7   6   9       14.82       14.84      1.26 o
  -6   6   9       78.74       81.75      3.52 o
  -5   6   9      131.11      136.82      5.08 o
  -4   6   9        0.89       -0.59      0.92 o
  -3   6   9        4.02        3.94      0.84 o
  -2   6   9       23.95       25.57      1.34 o
  -1   6   9       20.61       25.15      1.30 o
   0   6   9       37.01       38.86      1.68 o
   1   6   9       18.57       19.20      1.13 o
   2   6   9      128.05      143.16      5.29 o
   3   6   9       13.38       13.21      1.13 o
   4   6   9       10.13       12.20      1.05 o
   5   6   9        0.41        0.08      1.05 o
  -8   7   9       11.66       11.61      1.56 o
  -7   7   9        3.04        3.31      1.09 o
  -6   7   9        0.02       -1.09      1.09 o
  -5   7   9      124.21      139.68      5.99 o
  -4   7   9       13.67       13.42      1.13 o
  -3   7   9       62.00       69.63      2.60 o
  -2   7   9        4.16        3.60      0.84 o
  -1   7   9        1.90        0.38      0.88 o
   0   7   9        4.08        7.59      0.84 o
   1   7   9        0.68        1.26      0.88 o
   2   7   9        1.68        1.85      0.67 o
   3   7   9       30.24       33.62      1.77 o
   4   7   9       86.61       94.28      4.95 o
   5   7   9       56.03       62.09      5.16 o
  -8   8   9        6.71        5.82      1.97 o
  -7   8   9        2.96        2.13      1.22 o
  -6   8   9      271.84      306.22     14.38 o
  -5   8   9        0.79       -0.25      1.13 o
  -4   8   9       26.48       26.53      1.72 o
  -3   8   9        3.31        2.43      1.09 o
  -2   8   9       46.63       46.28      2.13 o
  -1   8   9       23.44       17.15      1.18 o
   0   8   9       10.98       12.83      1.13 o
   1   8   9       43.85       46.15      2.60 o
   2   8   9        1.84        2.89      0.88 o
   3   8   9       62.76       67.82      4.02 o
   4   8   9        0.04       -0.50      1.09 o
  -7   9   9        4.07        3.06      1.51 o
  -6   9   9      288.37      309.54     16.39 o
  -5   9   9       79.64       81.41      4.23 o
  -4   9   9       24.20       26.45      1.85 o
  -3   9   9       31.35       29.76      1.81 o
  -2   9   9       34.96       35.47      2.01 o
  -1   9   9      197.28      210.77      8.76 o
   0   9   9       82.59       91.43      4.57 o
   1   9   9        0.87        1.39      1.22 o
   2   9   9       28.72       25.86      1.77 o
   3   9   9       28.55       32.45      2.51 o
   4   9   9       24.92       21.21      3.14 o
  -7  10   9       73.50       87.15      8.76 o
  -6  10   9       37.40       44.27      2.89 o
  -5  10   9        5.37        6.70      1.34 o
  -4  10   9       66.98       76.04      4.02 o
  -3  10   9       30.63       32.53      2.13 o
  -2  10   9       81.85       90.34      4.61 o
  -1  10   9        6.45        6.62      1.34 o
   0  10   9        2.99        2.51      1.05 o
   1  10   9        0.26        1.18      1.05 o
   2  10   9        6.70        5.86      1.13 o
   3  10   9       52.49       49.51      5.45 o
  -6  11   9        0.75        3.52      2.34 o
  -5  11   9        3.92        3.73      1.30 o
  -4  11   9       69.39       84.43      4.87 o
  -3  11   9        5.21        4.78      1.43 o
  -2  11   9        0.10        1.77      1.05 o
  -1  11   9        1.56        2.47      1.01 o
   0  11   9        0.66        0.00      1.22 o
   1  11   9       45.74       43.10      2.72 o
   2  11   9       24.16       23.77      3.60 o
  -5  12   9        6.92        5.99      1.85 o
  -4  12   9        2.15        1.72      1.13 o
  -3  12   9       26.39       25.44      2.13 o
  -2  12   9       92.98       96.50      5.12 o
  -1  12   9        0.02       -0.25      0.97 o
   0  12   9        9.22        6.75      1.51 o
   1  12   9        0.09       -2.26      2.26 o
  -2  13   9      176.48      179.96     11.95 o
  -1  13   9       40.17       33.70      4.23 o
  -9   0  10       25.29       21.42      2.60 o
  -8   0  10      211.52      235.09     15.47 o
  -7   0  10       30.92       31.40      2.68 o
  -6   0  10        1.31        1.72      1.30 o
  -5   0  10      125.11      146.51      7.63 o
  -4   0  10        1.05        3.44      1.26 o
  -3   0  10        0.10       -0.97      1.26 o
  -2   0  10      139.97      156.44      7.04 o
  -1   0  10       15.71       16.65      1.85 o
   0   0  10        9.62        5.62      1.26 o
   1   0  10       23.26       23.52      2.30 o
   2   0  10       26.32       32.11      2.97 o
   3   0  10      119.73      143.87      9.97 o
   4   0  10        0.17       -0.34      1.89 o
  -9   1  10        0.22        3.27      1.85 o
  -8   1  10        0.18       -0.55      1.18 o
  -7   1  10        0.21        1.64      1.13 o
  -6   1  10        4.54        7.08      1.26 o
  -5   1  10        5.76        3.06      1.09 o
  -4   1  10       15.26       15.68      1.22 o
  -3   1  10       27.06       31.69      1.51 o
  -2   1  10       24.44       27.67      1.39 o
  -1   1  10       39.31       42.59      1.77 o
   0   1  10       10.58       10.65      1.09 o
   1   1  10        6.81        4.28      1.30 o
   2   1  10       35.81       36.52      2.26 o
   3   1  10        0.40       -1.18      1.18 o
   4   1  10        8.36       11.40      1.68 o
  -8   2  10        5.18        5.41      1.34 o
  -7   2  10      121.93      127.40      5.91 o
  -6   2  10       52.79       53.45      3.06 o
  -5   2  10        2.11        1.05      1.01 o
  -4   2  10        2.39        1.05      1.01 o
  -3   2  10        0.00        0.67      0.88 o
  -2   2  10       37.30       34.21      1.68 o
  -1   2  10        0.96        1.56      1.01 o
   0   2  10       46.87       50.52      2.43 o
   1   2  10       21.26       19.03      1.22 o
   2   2  10        0.05        0.25      1.09 o
   3   2  10        3.19        3.77      1.26 o
   4   2  10       15.11       16.35      1.68 o
  -8   3  10       30.61       34.29      2.18 o
  -7   3  10        0.21        1.43      1.18 o
  -6   3  10       85.13       95.32      4.53 o
  -5   3  10        2.12       -0.25      1.18 o
  -4   3  10       58.14       62.25      2.81 o
  -3   3  10       43.34       43.64      2.26 o
  -2   3  10       25.21       30.39      1.68 o
  -1   3  10       81.34       89.17      4.45 o
   0   3  10       21.68       25.61      1.64 o
   1   3  10       30.01       31.27      1.64 o
   2   3  10       10.66        9.64      1.30 o
   3   3  10       59.77       67.66      4.02 o
   4   3  10       16.11       14.96      1.77 o
  -8   4  10       42.49       43.26      3.10 o
  -7   4  10       21.57       20.59      1.93 o
  -6   4  10       87.43       99.14      4.66 o
  -5   4  10       23.16       23.77      1.51 o
  -4   4  10       20.87       22.89      1.51 o
  -3   4  10        0.29       -0.13      0.97 o
  -2   4  10       36.22       36.14      1.89 o
  -1   4  10        2.03        1.13      1.01 o
   0   4  10        6.49        6.91      1.30 o
   1   4  10       39.44       41.54      2.13 o
   2   4  10        4.77        5.08      1.01 o
   3   4  10       62.89       75.79      4.40 o
   4   4  10       27.80       35.80      2.76 o
  -8   5  10       10.63       14.08      2.76 o
  -7   5  10       21.13       20.59      1.60 o
  -6   5  10       15.54       17.02      1.43 o
  -5   5  10        0.51        0.92      1.09 o
  -4   5  10        1.68        1.60      0.97 o
  -3   5  10        1.17        4.28      0.84 o
  -2   5  10       13.80       12.92      1.13 o
  -1   5  10        8.57        6.87      1.13 o
   0   5  10       19.29       13.79      1.39 o
   1   5  10       63.89       72.18      3.52 o
   2   5  10        2.61        1.18      0.97 o
   3   5  10        0.54        1.30      1.22 o
   4   5  10       26.65       34.71      5.75 o
  -7   6  10      148.76      156.91      8.68 o
  -6   6  10       18.05       21.05      1.89 o
  -5   6  10       66.13       73.95      3.90 o
  -4   6  10        0.32        0.29      1.09 o
  -3   6  10       35.34       32.90      1.72 o
  -2   6  10        8.36        5.86      0.92 o
  -1   6  10        1.98        3.44      1.01 o
   0   6  10       31.59       28.05      1.93 o
   1   6  10        2.82        2.13      1.05 o
   2   6  10        8.33        9.31      1.18 o
   3   6  10       38.24       38.74      2.85 o
  -7   7  10       68.28       77.93      8.01 o
  -6   7  10       15.76       20.00      2.13 o
  -5   7  10       15.63       20.04      2.01 o
  -4   7  10       51.57       63.97      3.44 o
  -3   7  10       10.28        8.97      1.18 o
  -2   7  10       28.95       27.17      1.89 o
  -1   7  10       15.09       17.60      1.77 o
   0   7  10        0.12        0.42      1.22 o
   1   7  10        1.13        1.13      1.05 o
   2   7  10      116.88      131.63      7.29 o
   3   7  10       36.81       41.16      3.90 o
  -6   8  10       31.58       35.38      2.68 o
  -5   8  10       18.55       23.69      1.93 o
  -4   8  10       55.09       59.57      3.56 o
  -3   8  10        0.21        2.05      1.05 o
  -2   8  10       24.26       21.84      1.97 o
  -1   8  10       29.54       32.20      2.64 o
   0   8  10       20.47       19.33      1.93 o
   1   8  10       23.04       25.27      1.89 o
   2   8  10        3.34        1.68      2.26 o
  -6   9  10       17.64       22.59      2.76 o
  -5   9  10        2.68        2.01      1.30 o
  -4   9  10       27.42       25.65      1.97 o
  -3   9  10       70.85       74.92      4.40 o
  -2   9  10        0.85       -0.38      1.22 o
  -1   9  10        2.53        3.48      1.47 o
   0   9  10        2.21        3.73      1.26 o
   1   9  10        4.61        5.58      1.51 o
  -5  10  10       42.51       47.58      5.58 o
  -4  10  10        8.41       10.14      1.56 o
  -3  10  10       32.17       31.99      2.68 o
  -2  10  10       11.86       10.65      1.60 o
  -1  10  10        8.60        5.78      2.09 o
   0  10  10        9.99        7.12      2.26 o
  -7   1  11      122.31      133.43      9.10 o
  -6   1  11       79.36       87.06      4.36 o
  -5   1  11       10.94        5.54      1.13 o
  -4   1  11        6.97        4.91      1.13 o
  -3   1  11       95.26      102.45      4.57 o
  -2   1  11        3.90        4.40      1.18 o
  -1   1  11       17.75       15.47      1.47 o
   0   1  11      181.10      213.96     11.57 o
   1   1  11       58.95       61.62      3.77 o
   2   1  11       92.87      115.24      7.88 o
  -7   2  11        3.88        2.51      1.77 o
  -6   2  11        0.04        0.42      1.51 o
  -5   2  11       72.41       68.29      4.19 o
  -4   2  11        0.86       -0.92      1.01 o
  -3   2  11        2.04        2.55      1.09 o
  -2   2  11       15.63       15.43      1.26 o
  -1   2  11      100.44      105.97      5.03 o
   0   2  11       11.92        9.39      1.34 o
   1   2  11       11.52       13.25      1.68 o
   2   2  11       31.18       36.10      3.10 o
  -7   3  11       94.23      103.08      8.26 o
  -6   3  11       51.56       55.83      3.73 o
  -5   3  11       23.48       23.77      1.85 o
  -4   3  11        1.72        1.89      1.18 o
  -3   3  11       24.09       24.99      1.72 o
  -2   3  11        9.14        6.79      1.26 o
  -1   3  11        3.09        2.93      1.09 o
   0   3  11        3.01        4.91      1.22 o
   1   3  11        2.29        3.44      1.39 o
   2   3  11       98.88      125.21      8.51 o
  -6   4  11        6.53        7.84      1.68 o
  -5   4  11       12.06       13.46      1.60 o
  -4   4  11       59.04       59.82      3.48 o
  -3   4  11       24.77       29.17      2.13 o
  -2   4  11       24.61       24.19      1.89 o
  -1   4  11        7.36        5.95      1.13 o
   0   4  11       52.19       63.14      3.52 o
   1   4  11      109.62      131.88      7.25 o
   2   4  11        0.09        1.47      3.90 o
  -6   5  11       51.27       50.52      5.45 o
  -5   5  11       78.69       83.71      5.41 o
  -4   5  11       28.58       31.78      2.64 o
  -3   5  11       42.50       41.29      2.76 o
  -2   5  11       18.49       15.64      1.47 o
  -1   5  11       31.20       32.16      2.34 o
   0   5  11        4.01        5.29      1.64 o
   1   5  11        2.72        1.43      1.68 o
  -5   6  11        3.59        0.97      3.86 o
  -4   6  11      108.49      122.78      6.87 o
  -3   6  11       10.93        3.48      2.09 o
  -2   6  11        4.22        3.81      1.34 o
  -1   6  11        2.00        1.60      1.56 o
   0   6  11       33.07       31.57      3.27 o
  -4   7  11       28.38       27.92      3.77 o
  -3   7  11       67.14       76.50      5.54 o
  -2   7  11        0.22        2.26      1.97 o
  -1   7  11        0.43       -0.71      2.30 o
   0   7  11       23.83       25.15      3.23 o
  -3   0  12        4.12        8.13      4.36 o
  -2   0  12       23.71       21.92      4.28 o
  -3   1  12        7.01        5.66      2.47 o
 
